# Supplementary material for: Factors associated with intention to be vaccinated with the COVID-19 booster dose: a cross-sectional study in Peru
Source: PeerJ. 2024 Mar 29;12:e16727. doi: 10.7717/peerj.16727 (PMC10984177; doi:10.7717/peerj.16727)
Supplement: Supplemental Information 2 [file peerj-12-16727-s002.xlsx]

## Sheet:  Sheet1
Given the above, do you give your consent to voluntarily participate in this research by declaring that you are over 18 years of age and have had at least 2 doses of vaccines against COVID-19?	Sex	Current pregnancy	Age	Religion	Civil status	What is the highest level of education you completed?	Are you worried about having enough food for the next week?	The monthly economic income in your household is approximately:	In which region of Peru do you live?	Which of the following alternatives best describes where you currently live?	In which department of Peru do you reside?	In the place where you normally live, do three or more people usually sleep in the same room?	How many children do you currently have?	currently you	Are you related as a student or worker to health sciences careers such as human medicine, nursing, dentistry, obstetrics or psychology?	Currently I have	Do you agree to apply the booster dose against COVID-19? (Understand by booster dose as third or fourth dose)	Do you think that the booster dose is effective and confers a protective effect against COVID-19?	How worried are you about experiencing adverse effects from the booster dose? (Understand by booster dose as third or fourth dose)	How likely are you to accept the COVID-19 booster dose if it were recommended to you by friends and family?	How likely are you to accept the COVID-19 booster dose if it were recommended to you by doctors and other health care providers?	How likely are you to accept the COVID-19 booster dose if recommended by the World Health Organization (WHO)?	How likely is it that you would accept the booster dose against COVID-19 if it were recommended to you by government health authorities in Peru? (For example: MINSA)	How likely are you to accept the COVID-19 booster dose if it were recommended to you by politicians?	In the last 24 hours, have you had three or more of the following symptoms: fever, cough, shortness of breath, tiredness, muscle pain, sore throat, chest pain, nausea, loss of smell, eye pain, or headache? ?	During the last week, "I couldn't feel any positive feelings."	During the last week, "It was difficult for me to take the initiative to do things."	During the last week, "I felt like there was nothing that excited me."	During the last week, "I felt sad and depressed."	During the last week, “I couldn't get excited about anything.	During the last week, "I felt that I was worth very little as a person."	During the last week, "I felt that life had no meaning."	Have you ever had a heart condition such as myocarditis, pericarditis, deep vein thrombosis, myocardial infarction, or pulmonary embolism at any time in your life?	Have you ever had a respiratory condition such as respiratory failure, acute respiratory syndrome, pulmonary fibrosis, asthma, or pneumonia at any time in your life?	When any dose of the vaccine against COVID-19 was applied (either first, second, third or fourth dose) did it present any adverse event?
Yes	Female	No	25	catholic	Single	College, pre-university or full university	not very worried	Greater than or equal to the minimum wage (≥1025 soles)	Coast	Urban	Metropolitan Lima	No	None	Work and study	Yeah	3 doses of vaccines against COVID-19	Definitely yes	Definitely yes	little worried	Most likely	Most likely	Most likely	Most likely	More or less the same	Yeah	it did not occur to me	Happened to me a little or part of the time	it did not occur to me	it did not occur to me	it did not occur to me	it did not occur to me	it did not occur to me	No	No	Yeah; mild, moderate (such as malaise, headache, injection site pain, etc.)
Yes	Female	No	22	catholic	Single	complete high school	somewhat worried	Greater than or equal to the minimum wage (≥1025 soles)	Mountain range	Urban	cajamarca	No	None	study	Yeah	3 doses of vaccines against COVID-19	Definitely yes	Definitely yes	moderately concerned	Most likely	Most likely	Most likely	Most likely	Least likely	No	it did not occur to me	it did not occur to me	it did not occur to me	it did not occur to me	it did not occur to me	it did not occur to me	it did not occur to me	No	No	I did not report adverse events
Yes	Female	No	22	atheist or agnostic	Single	College, pre-university or full university	not very worried	Greater than or equal to the minimum wage (≥1025 soles)	Jungle	Rural	Amazon	No	None	study	Yeah	3 doses of vaccines against COVID-19	Probably yes	Probably yes	moderately concerned	More or less the same	Most likely	Most likely	More or less the same	Least likely	No	Happened to me quite a lot or for a good part of the time	Happened to me a lot or most of the time	Happened to me a little or part of the time	Happened to me a little or part of the time	Happened to me a little or part of the time	Happened to me quite a lot or for a good part of the time	Happened to me a little or part of the time	No	No	Yeah; mild, moderate (such as malaise, headache, injection site pain, etc.)
Yes	Female	No	39	catholic	Single	complete high school	somewhat worried	Less than the minimum wage (<1025 soles)	Mountain range	Urban	Amazon	No	Two	Works	No	3 doses of vaccines against COVID-19	Probably not	Probably yes	moderately concerned	More or less the same	More or less the same	More or less the same	More or less the same	Least likely	No	it did not occur to me	it did not occur to me	it did not occur to me	it did not occur to me	it did not occur to me	it did not occur to me	it did not occur to me	No	No	Yeah; mild, moderate (such as malaise, headache, injection site pain, etc.)
Yes	Male		19	atheist or agnostic	Single	complete high school	not at all worried	Greater than or equal to the minimum wage (≥1025 soles)	Mountain range	Rural	Amazon	No	None	study	Yeah	3 doses of vaccines against COVID-19	Definitely yes	Definitely yes	nothing worried	Most likely	Most likely	Most likely	Most likely	Most likely	No	it did not occur to me	it did not occur to me	it did not occur to me	it did not occur to me	it did not occur to me	it did not occur to me	it did not occur to me	No	No	Yeah; mild, moderate (such as malaise, headache, injection site pain, etc.)
Yes	Female	No	21	catholic	Single	complete high school	not at all worried	Greater than or equal to the minimum wage (≥1025 soles)	Jungle	Urban	Amazon	No	None	study	Yeah	3 doses of vaccines against COVID-19	Definitely yes	Definitely yes	moderately concerned	Most likely	Most likely	Most likely	Most likely	More or less the same	No	it did not occur to me	it did not occur to me	it did not occur to me	it did not occur to me	it did not occur to me	it did not occur to me	it did not occur to me	No	No	Yeah; mild, moderate (such as malaise, headache, injection site pain, etc.)
Yes	Female	No	22	catholic	Single	College, pre-university or full university	not very worried	Less than the minimum wage (<1025 soles)	Jungle	Urban	Amazon	No	None	study	Yeah	3 doses of vaccines against COVID-19	Definitely yes	Definitely yes	moderately concerned	More or less the same	Most likely	Most likely	Most likely	Least likely	No	Happened to me a little or part of the time	Happened to me a little or part of the time	Happened to me quite a lot or for a good part of the time	Happened to me a little or part of the time	Happened to me quite a lot or for a good part of the time	Happened to me a little or part of the time	Happened to me a little or part of the time	No	No	I did not report adverse events
Yes	Male		20	catholic	Single	complete high school	not very worried	Greater than or equal to the minimum wage (≥1025 soles)	Mountain range	Rural	cajamarca	No	None	study	No	3 doses of vaccines against COVID-19	Probably yes	Definitely yes	little worried	Most likely	Most likely	Most likely	Most likely	More or less the same	Yeah	Happened to me a lot or most of the time	Happened to me a lot or most of the time	Happened to me quite a lot or for a good part of the time	Happened to me quite a lot or for a good part of the time	Happened to me a lot or most of the time	Happened to me quite a lot or for a good part of the time	Happened to me a little or part of the time	No	No	I did not report adverse events
Yes	Female	No	20	catholic	Single	complete high school	not very worried	Greater than or equal to the minimum wage (≥1025 soles)	Coast	Urban	Freedom	No	None	study	No	3 doses of vaccines against COVID-19	Definitely yes	Probably yes	little worried	Most likely	Most likely	Most likely	Most likely	Most likely	No	it did not occur to me	Happened to me a little or part of the time	Happened to me a little or part of the time	Happened to me a little or part of the time	it did not occur to me	it did not occur to me	it did not occur to me	No	No	Yeah; mild, moderate (such as malaise, headache, injection site pain, etc.)
Yes	Male		22	evangelical	Single	complete high school	not very worried	Greater than or equal to the minimum wage (≥1025 soles)	Coast	Urban	Freedom	No	None	study	Yeah	3 doses of vaccines against COVID-19	Definitely yes	Probably yes	moderately concerned	More or less the same	Most likely	Most likely	Most likely	More or less the same	No	Happened to me a little or part of the time	Happened to me a little or part of the time	Happened to me a little or part of the time	Happened to me a little or part of the time	Happened to me a little or part of the time	it did not occur to me	it did not occur to me	No	No	Yeah; mild, moderate (such as malaise, headache, injection site pain, etc.)
Yes	Male		18	catholic	Single	complete high school	somewhat worried	Greater than or equal to the minimum wage (≥1025 soles)	Mountain range	Urban	cajamarca	No	None	study	Yeah	3 doses of vaccines against COVID-19	Definitely yes	Definitely yes	little worried	More or less the same	Most likely	Most likely	Most likely	More or less the same	No	Happened to me a little or part of the time	Happened to me quite a lot or for a good part of the time	it did not occur to me	Happened to me a little or part of the time	Happened to me a little or part of the time	it did not occur to me	it did not occur to me	No	No	I did not report adverse events
Yes	Female	No	20	catholic	Single	complete high school	not at all worried	Greater than or equal to the minimum wage (≥1025 soles)	Coast	Urban	piura	No	None	Work and study	Yeah	3 doses of vaccines against COVID-19	Definitely yes	Definitely yes	Very worried	Most likely	Most likely	Most likely	Most likely	Least likely	No	it did not occur to me	it did not occur to me	Happened to me quite a lot or for a good part of the time	Happened to me a lot or most of the time	Happened to me a lot or most of the time	Happened to me quite a lot or for a good part of the time	Happened to me a little or part of the time	No	No	Yeah; mild, moderate (such as malaise, headache, injection site pain, etc.)
Yes	Female	No	22	catholic	Single	College, pre-university or full university	Very worried	Greater than or equal to the minimum wage (≥1025 soles)	Jungle	Rural	Amazon	No	One	Works	No	2 doses of vaccines against COVID-19	Definitely yes	Definitely yes	moderately concerned	Most likely	Most likely	Most likely	Most likely	Least likely	No	it did not occur to me	it did not occur to me	it did not occur to me	Happened to me quite a lot or for a good part of the time	Happened to me quite a lot or for a good part of the time	Happened to me quite a lot or for a good part of the time	Happened to me quite a lot or for a good part of the time	No	No	Yeah; mild, moderate (such as malaise, headache, injection site pain, etc.)
Yes	Female	No	22	other religion	Single	College, pre-university or full university	not very worried	Greater than or equal to the minimum wage (≥1025 soles)	Mountain range	Urban	cajamarca	No	None	study	Yeah	3 doses of vaccines against COVID-19	Definitely yes	Definitely yes	nothing worried	More or less the same	Most likely	Most likely	Most likely	Least likely	No	Happened to me a little or part of the time	Happened to me a little or part of the time	it did not occur to me	Happened to me a little or part of the time	it did not occur to me	it did not occur to me	it did not occur to me	No	No	Yeah; mild, moderate (such as malaise, headache, injection site pain, etc.)
Yes	Male		25	catholic	Single	complete high school	not very worried	Greater than or equal to the minimum wage (≥1025 soles)	Jungle	Urban	Amazon	No	None	study	Yeah	3 doses of vaccines against COVID-19	Probably yes	Probably yes	moderately concerned	More or less the same	Most likely	Least likely	More or less the same	Least likely	No	it did not occur to me	Happened to me a little or part of the time	Happened to me a little or part of the time	it did not occur to me	it did not occur to me	it did not occur to me	it did not occur to me	No	No	Yeah; mild, moderate (such as malaise, headache, injection site pain, etc.)
Yes	Female	No	20	catholic	Single	complete high school	somewhat worried	Less than the minimum wage (<1025 soles)	Mountain range	Urban	Amazon	Yeah	None	study	Yeah	3 doses of vaccines against COVID-19	Definitely yes	Definitely yes	little worried	Most likely	Most likely	Most likely	Most likely	Least likely	No	it did not occur to me	it did not occur to me	it did not occur to me	Happened to me a little or part of the time	it did not occur to me	it did not occur to me	it did not occur to me	No	Yeah	I did not report adverse events
Yes	Female	No	22	evangelical	Single	complete high school	Very worried	Greater than or equal to the minimum wage (≥1025 soles)	Jungle	Rural	San Martin	No	None	study	Yeah	2 doses of vaccines against COVID-19	Probably not	Definitely not	Very worried	Least likely	Least likely	Least likely	Least likely	Least likely	Yeah	Happened to me quite a lot or for a good part of the time	Happened to me quite a lot or for a good part of the time	Happened to me quite a lot or for a good part of the time	Happened to me quite a lot or for a good part of the time	Happened to me quite a lot or for a good part of the time	Happened to me quite a lot or for a good part of the time	Happened to me quite a lot or for a good part of the time	No	No	Yeah; mild, moderate (such as malaise, headache, injection site pain, etc.)
Yes	Male		20	other religion	Single	College, pre-university or full university	not very worried	Greater than or equal to the minimum wage (≥1025 soles)	Mountain range	Urban	cajamarca	No	None	Work and study	No	3 doses of vaccines against COVID-19	Definitely yes	Definitely yes	little worried	Most likely	Most likely	Most likely	Most likely	Most likely	No	it did not occur to me	it did not occur to me	it did not occur to me	it did not occur to me	it did not occur to me	it did not occur to me	it did not occur to me	No	No	I did not report adverse events
Yes	Female	No	20	catholic	Single	complete high school	not very worried	Less than the minimum wage (<1025 soles)	Jungle	Rural	Amazon	No	None	study	Yeah	3 doses of vaccines against COVID-19	Probably yes	Probably yes	little worried	Most likely	Most likely	Most likely	Most likely	More or less the same	No	Happened to me a little or part of the time	Happened to me a little or part of the time	Happened to me a little or part of the time	Happened to me quite a lot or for a good part of the time	Happened to me a little or part of the time	it did not occur to me	it did not occur to me	No	No	Yeah; mild, moderate (such as malaise, headache, injection site pain, etc.)
Yes	Female	No	20	catholic	Single	complete high school	not at all worried	Greater than or equal to the minimum wage (≥1025 soles)	Mountain range	Urban	Amazon	No	None	study	Yeah	3 doses of vaccines against COVID-19	Probably yes	Probably yes	moderately concerned	More or less the same	More or less the same	More or less the same	More or less the same	More or less the same	No	it did not occur to me	it did not occur to me	it did not occur to me	it did not occur to me	it did not occur to me	it did not occur to me	it did not occur to me	No	No	Yeah; mild, moderate (such as malaise, headache, injection site pain, etc.)
Yes	Male		19	catholic	Single	College, pre-university or full university	not very worried	Less than the minimum wage (<1025 soles)	Jungle	Urban	Amazon	No	None	study	Yeah	3 doses of vaccines against COVID-19	Definitely yes	Definitely yes	moderately concerned	Most likely	Most likely	Most likely	Most likely	Most likely	No	it did not occur to me	Happened to me a little or part of the time	it did not occur to me	it did not occur to me	it did not occur to me	it did not occur to me	it did not occur to me	Yeah	No	Yeah; mild, moderate (such as malaise, headache, injection site pain, etc.)
Yes	Female	No	22	catholic	Single	complete high school	not very worried	Greater than or equal to the minimum wage (≥1025 soles)	Mountain range	Urban	Amazon	No	None	study	Yeah	3 doses of vaccines against COVID-19	Definitely yes	Probably yes	little worried	More or less the same	Most likely	Most likely	Most likely	Least likely	No	Happened to me a little or part of the time	Happened to me quite a lot or for a good part of the time	Happened to me a lot or most of the time	Happened to me a lot or most of the time	Happened to me quite a lot or for a good part of the time	Happened to me a little or part of the time	Happened to me a lot or most of the time	No	No	I did not report adverse events
Yes	Female	No	20	catholic	Single	complete high school	not very worried	Greater than or equal to the minimum wage (≥1025 soles)	Jungle	Rural	Amazon	No	None	study	No	3 doses of vaccines against COVID-19	Definitely yes	Definitely yes	moderately concerned	More or less the same	Most likely	Most likely	Most likely	More or less the same	Yeah	Happened to me a little or part of the time	Happened to me a little or part of the time	Happened to me a little or part of the time	Happened to me a little or part of the time	Happened to me a little or part of the time	it did not occur to me	it did not occur to me	No	No	Yeah; mild, moderate (such as malaise, headache, injection site pain, etc.)
Yes	Female	No	19	catholic	Single	complete high school	somewhat worried	Less than the minimum wage (<1025 soles)	Mountain range	Urban	Amazon	No	None	study	Yeah	3 doses of vaccines against COVID-19	Definitely yes	Definitely yes	moderately concerned	Most likely	Most likely	Most likely	Most likely	Least likely	No	Happened to me a little or part of the time	Happened to me a little or part of the time	it did not occur to me	Happened to me a little or part of the time	Happened to me a little or part of the time	it did not occur to me	it did not occur to me	No	No	Yeah; mild, moderate (such as malaise, headache, injection site pain, etc.)
Yes	Female	No	24	evangelical	Single	complete high school	somewhat worried	Greater than or equal to the minimum wage (≥1025 soles)	Mountain range	Urban	cajamarca	Yeah	None	study	Yeah	2 doses of vaccines against COVID-19	Probably yes	Definitely yes	moderately concerned	More or less the same	More or less the same	Least likely	More or less the same	Least likely	No	it did not occur to me	Happened to me a little or part of the time	it did not occur to me	Happened to me a little or part of the time	it did not occur to me	it did not occur to me	it did not occur to me	No	No	Yeah; mild, moderate (such as malaise, headache, injection site pain, etc.)
Yes	Male		19	catholic	Single	complete high school	not very worried	Greater than or equal to the minimum wage (≥1025 soles)	Jungle	Urban	Amazon	No	None	study	No	3 doses of vaccines against COVID-19	Probably yes	Probably yes	moderately concerned	More or less the same	More or less the same	More or less the same	More or less the same	Least likely	No	it did not occur to me	it did not occur to me	it did not occur to me	Happened to me a little or part of the time	Happened to me a little or part of the time	Happened to me a little or part of the time	Happened to me a little or part of the time	No	No	Yeah; mild, moderate (such as malaise, headache, injection site pain, etc.)
Yes	Female	No	22	evangelical	Single	complete high school	somewhat worried	Less than the minimum wage (<1025 soles)	Jungle	Rural	Amazon	Yeah	None	Work and study	Yeah	2 doses of vaccines against COVID-19	Probably yes	Probably yes	moderately concerned	More or less the same	Most likely	More or less the same	More or less the same	Least likely	No	Happened to me a little or part of the time	Happened to me a little or part of the time	Happened to me a little or part of the time	Happened to me a little or part of the time	Happened to me a little or part of the time	Happened to me quite a lot or for a good part of the time	Happened to me quite a lot or for a good part of the time	No	No	Yeah; mild, moderate (such as malaise, headache, injection site pain, etc.)
Yes	Female	No	25	catholic	Single	complete high school	not very worried	Less than the minimum wage (<1025 soles)	Mountain range	Urban	Amazon	No	None	study	Yeah	3 doses of vaccines against COVID-19	Definitely not	Probably not	moderately concerned	Least likely	Least likely	Least likely	Least likely	Least likely	No	it did not occur to me	it did not occur to me	it did not occur to me	Happened to me a little or part of the time	it did not occur to me	it did not occur to me	it did not occur to me	No	No	Yeah; mild, moderate (such as malaise, headache, injection site pain, etc.)
Yes	Female	No	18	catholic	Single	complete high school	not very worried	Less than the minimum wage (<1025 soles)	Jungle	Urban	Amazon	No	None	study	Yeah	3 doses of vaccines against COVID-19	Probably yes	Definitely yes	little worried	More or less the same	Most likely	Most likely	Most likely	More or less the same	Yeah	Happened to me a little or part of the time	Happened to me a little or part of the time	Happened to me a little or part of the time	Happened to me a little or part of the time	Happened to me a little or part of the time	Happened to me a little or part of the time	Happened to me a little or part of the time	No	Yeah	Yeah; mild, moderate (such as malaise, headache, injection site pain, etc.)
Yes	Female	No	25	evangelical	Single	College, pre-university or full university	not very worried	Greater than or equal to the minimum wage (≥1025 soles)	Jungle	Urban	Amazon	No	None	study	Yeah	3 doses of vaccines against COVID-19	Definitely yes	Definitely yes	little worried	Most likely	Most likely	Most likely	Most likely	Most likely	No	it did not occur to me	it did not occur to me	it did not occur to me	it did not occur to me	it did not occur to me	it did not occur to me	it did not occur to me	No	No	Yeah; mild, moderate (such as malaise, headache, injection site pain, etc.)
Yes	Female	No	20	catholic	Single	complete high school	somewhat worried	Greater than or equal to the minimum wage (≥1025 soles)	Jungle	Urban	cajamarca	No	None	study	Yeah	3 doses of vaccines against COVID-19	Definitely yes	Probably yes	moderately concerned	More or less the same	Most likely	Most likely	Most likely	More or less the same	No	Happened to me a little or part of the time	Happened to me quite a lot or for a good part of the time	Happened to me a little or part of the time	Happened to me a lot or most of the time	Happened to me a little or part of the time	Happened to me a little or part of the time	it did not occur to me	No	No	Yeah; mild, moderate (such as malaise, headache, injection site pain, etc.)
Yes	Female	No	20	catholic	Single	College, pre-university or full university	not very worried	Greater than or equal to the minimum wage (≥1025 soles)	Coast	Urban	Lambayeque	No	None	study	Yeah	3 doses of vaccines against COVID-19	Definitely yes	Definitely yes	moderately concerned	More or less the same	Most likely	Most likely	Most likely	Least likely	No	Happened to me quite a lot or for a good part of the time	Happened to me quite a lot or for a good part of the time	Happened to me quite a lot or for a good part of the time	Happened to me quite a lot or for a good part of the time	Happened to me quite a lot or for a good part of the time	Happened to me quite a lot or for a good part of the time	it did not occur to me	No	Yeah	Yeah; mild, moderate (such as malaise, headache, injection site pain, etc.)
Yes	Male		21	catholic	Single	complete high school	not very worried	Greater than or equal to the minimum wage (≥1025 soles)	Coast	Urban	Lambayeque	No	None	study	Yeah	3 doses of vaccines against COVID-19	Definitely yes	Definitely yes	little worried	Most likely	Most likely	More or less the same	Most likely	Least likely	No	it did not occur to me	it did not occur to me	it did not occur to me	it did not occur to me	it did not occur to me	it did not occur to me	it did not occur to me	No	No	Yeah; mild, moderate (such as malaise, headache, injection site pain, etc.)
Yes	Male		20	evangelical	Single	complete high school	not very worried	Greater than or equal to the minimum wage (≥1025 soles)	Mountain range	Urban	cajamarca	No	None	Work and study	Yeah	3 doses of vaccines against COVID-19	Definitely yes	Definitely yes	little worried	More or less the same	Most likely	Most likely	Most likely	More or less the same	No	it did not occur to me	Happened to me a little or part of the time	Happened to me a little or part of the time	Happened to me a little or part of the time	it did not occur to me	it did not occur to me	it did not occur to me	No	No	Yeah; mild, moderate (such as malaise, headache, injection site pain, etc.)
Yes	Male		28	catholic	Single	complete high school	not very worried	Greater than or equal to the minimum wage (≥1025 soles)	Coast	Urban	ancash	No	None	Work and study	Yeah	3 doses of vaccines against COVID-19	Definitely yes	Definitely yes	moderately concerned	Most likely	More or less the same	Most likely	More or less the same	Least likely	No	Happened to me a little or part of the time	Happened to me quite a lot or for a good part of the time	Happened to me a little or part of the time	Happened to me a little or part of the time	Happened to me a little or part of the time	it did not occur to me	it did not occur to me	No	No	Yeah; mild, moderate (such as malaise, headache, injection site pain, etc.)
Yes	Male		20	catholic	Single	College, pre-university or full university	not very worried	Greater than or equal to the minimum wage (≥1025 soles)	Coast	Urban	Lambayeque	No	None	Work and study	No	3 doses of vaccines against COVID-19	Definitely yes	Probably yes	nothing worried	Most likely	Most likely	Most likely	More or less the same	More or less the same	No	it did not occur to me	Happened to me a little or part of the time	it did not occur to me	it did not occur to me	it did not occur to me	it did not occur to me	it did not occur to me	No	No	I did not report adverse events
Yes	Female	No	20	catholic	Single	complete high school	not at all worried	Less than the minimum wage (<1025 soles)	Coast	Urban	Metropolitan Lima	No	None	study	Yeah	3 doses of vaccines against COVID-19	Definitely yes	Definitely yes	moderately concerned	More or less the same	Most likely	Most likely	Most likely	Least likely	No	Happened to me a lot or most of the time	Happened to me a lot or most of the time	Happened to me a lot or most of the time	Happened to me a lot or most of the time	Happened to me a lot or most of the time	Happened to me a lot or most of the time	Happened to me a lot or most of the time	Yeah	Yeah	Yeah; mild, moderate (such as malaise, headache, injection site pain, etc.)
Yes	Female	No	47	catholic	Married	complete university graduate	not very worried	Greater than or equal to the minimum wage (≥1025 soles)	Coast	Urban	Lambayeque	No	Three	Work and study	Yeah	3 doses of vaccines against COVID-19	Definitely yes	Probably yes	little worried	Least likely	Most likely	Most likely	Most likely	Least likely	No	it did not occur to me	it did not occur to me	it did not occur to me	it did not occur to me	it did not occur to me	it did not occur to me	it did not occur to me	No	No	Yeah; mild, moderate (such as malaise, headache, injection site pain, etc.)
Yes	Female	No	18	catholic	Single	complete high school	not very worried	Less than the minimum wage (<1025 soles)	Coast	Urban	Lima (department)	No	None	study	Yeah	3 doses of vaccines against COVID-19	Definitely yes	Definitely yes	little worried	More or less the same	Most likely	Most likely	Most likely	More or less the same	No	Happened to me a little or part of the time	Happened to me quite a lot or for a good part of the time	Happened to me a little or part of the time	Happened to me a little or part of the time	Happened to me a little or part of the time	Happened to me a little or part of the time	Happened to me a little or part of the time	No	No	Yeah; mild, moderate (such as malaise, headache, injection site pain, etc.)
Yes	Female	No	20	catholic	Single	complete high school	not very worried	Greater than or equal to the minimum wage (≥1025 soles)	Coast	Urban	Lambayeque	No	None	study	Yeah	3 doses of vaccines against COVID-19	Definitely yes	Definitely yes	little worried	More or less the same	Most likely	Most likely	More or less the same	Least likely	No	it did not occur to me	Happened to me a little or part of the time	it did not occur to me	it did not occur to me	it did not occur to me	it did not occur to me	it did not occur to me	No	No	Yeah; mild, moderate (such as malaise, headache, injection site pain, etc.)
Yes	Female	No	21	catholic	Single	College, pre-university or full university	not very worried	Greater than or equal to the minimum wage (≥1025 soles)	Coast	Urban	Lambayeque	No	None	study	No	3 doses of vaccines against COVID-19	Definitely yes	Definitely yes	nothing worried	Most likely	Most likely	Most likely	Most likely	Most likely	No	it did not occur to me	it did not occur to me	it did not occur to me	it did not occur to me	it did not occur to me	it did not occur to me	it did not occur to me	No	No	I did not report adverse events
Yes	Female	No	21	catholic	Single	complete high school	not very worried	Greater than or equal to the minimum wage (≥1025 soles)	Coast	Urban	Lambayeque	No	None	study	Yeah	3 doses of vaccines against COVID-19	Definitely yes	Definitely yes	little worried	More or less the same	Most likely	Most likely	Most likely	More or less the same	No	Happened to me a little or part of the time	Happened to me quite a lot or for a good part of the time	Happened to me a little or part of the time	Happened to me a lot or most of the time	Happened to me quite a lot or for a good part of the time	Happened to me a little or part of the time	Happened to me a little or part of the time	Yeah	No	I did not report adverse events
Yes	Male		23	atheist or agnostic	Single	College, pre-university or full university	not at all worried	Greater than or equal to the minimum wage (≥1025 soles)	Jungle	Urban	cajamarca	No	None	study	Yeah	3 doses of vaccines against COVID-19	Definitely yes	Definitely yes	moderately concerned	More or less the same	Most likely	Most likely	Most likely	More or less the same	No	it did not occur to me	it did not occur to me	it did not occur to me	it did not occur to me	it did not occur to me	it did not occur to me	it did not occur to me	No	No	Yeah; mild, moderate (such as malaise, headache, injection site pain, etc.)
Yes	Female	No	20	evangelical	Single	complete high school	not at all worried	Greater than or equal to the minimum wage (≥1025 soles)	Coast	Urban	Lambayeque	No	None	study	Yeah	3 doses of vaccines against COVID-19	Definitely yes	Definitely yes	Very worried	More or less the same	Most likely	More or less the same	Most likely	Least likely	Yeah	Happened to me a little or part of the time	Happened to me quite a lot or for a good part of the time	it did not occur to me	Happened to me a little or part of the time	it did not occur to me	it did not occur to me	it did not occur to me	No	Yeah	Yeah; mild, moderate (such as malaise, headache, injection site pain, etc.)
Yes	Female	No	21	catholic	Single	College, pre-university or full university	not at all worried	Greater than or equal to the minimum wage (≥1025 soles)	Coast	Urban	ancash	No	None	study	Yeah	3 doses of vaccines against COVID-19	Definitely yes	Definitely yes	moderately concerned	Most likely	Most likely	Most likely	Most likely	Most likely	No	Happened to me a little or part of the time	Happened to me a little or part of the time	Happened to me a little or part of the time	Happened to me a little or part of the time	Happened to me a little or part of the time	Happened to me a little or part of the time	Happened to me a little or part of the time	No	No	Yeah; mild, moderate (such as malaise, headache, injection site pain, etc.)
Yes	Male		20	catholic	Single	complete high school	not at all worried	Greater than or equal to the minimum wage (≥1025 soles)	Jungle	Rural	San Martin	No	None	study	Yeah	3 doses of vaccines against COVID-19	Probably yes	Probably not	moderately concerned	Least likely	Least likely	Least likely	Least likely	Least likely	No	it did not occur to me	it did not occur to me	it did not occur to me	Happened to me a little or part of the time	it did not occur to me	it did not occur to me	it did not occur to me	No	No	Yeah; mild, moderate (such as malaise, headache, injection site pain, etc.)
Yes	Male		20	catholic	Single	complete high school	not at all worried	Greater than or equal to the minimum wage (≥1025 soles)	Coast	Urban	Lambayeque	No	None	study	Yeah	3 doses of vaccines against COVID-19	Definitely yes	Definitely yes	little worried	Least likely	Most likely	Most likely	More or less the same	Least likely	No	Happened to me a little or part of the time	it did not occur to me	it did not occur to me	it did not occur to me	it did not occur to me	it did not occur to me	it did not occur to me	No	No	Yeah; mild, moderate (such as malaise, headache, injection site pain, etc.)
Yes	Female	No	28	catholic	Single	College, pre-university or full university	not at all worried	Greater than or equal to the minimum wage (≥1025 soles)	Coast	Urban	Lambayeque	No	None	study	Yeah	3 doses of vaccines against COVID-19	Definitely yes	Probably yes	Very worried	More or less the same	Most likely	Most likely	More or less the same	Least likely	No	Happened to me quite a lot or for a good part of the time	Happened to me quite a lot or for a good part of the time	Happened to me quite a lot or for a good part of the time	Happened to me a lot or most of the time	Happened to me a little or part of the time	Happened to me a little or part of the time	Happened to me a little or part of the time	No	No	Yeah; mild, moderate (such as malaise, headache, injection site pain, etc.)
Yes	Female	No	20	catholic	Single	complete high school	somewhat worried	Greater than or equal to the minimum wage (≥1025 soles)	Coast	Urban	Lambayeque	No	None	study	No	3 doses of vaccines against COVID-19	Definitely yes	Probably yes	Very worried	Most likely	Most likely	Most likely	Most likely	Least likely	No	it did not occur to me	Happened to me a little or part of the time	it did not occur to me	it did not occur to me	it did not occur to me	it did not occur to me	it did not occur to me	No	No	Yeah; mild, moderate (such as malaise, headache, injection site pain, etc.)
Yes	Female	No	20	catholic	Single	complete high school	not very worried	Greater than or equal to the minimum wage (≥1025 soles)	Coast	Urban	Lambayeque	No	None	study	Yeah	3 doses of vaccines against COVID-19	Definitely yes	Definitely yes	little worried	Most likely	Most likely	Most likely	Most likely	Most likely	No	it did not occur to me	it did not occur to me	it did not occur to me	it did not occur to me	it did not occur to me	Happened to me a little or part of the time	Happened to me a little or part of the time	No	No	Yeah; mild, moderate (such as malaise, headache, injection site pain, etc.)
Yes	Female	Yeah	29	catholic	Cohabitant	College, pre-university or full university	Very worried	Greater than or equal to the minimum wage (≥1025 soles)	Coast	Urban	Lambayeque	No	One	Work and study	No	3 doses of vaccines against COVID-19	Definitely yes	Definitely yes	moderately concerned	Most likely	Most likely	Most likely	Most likely	Least likely	No	Happened to me a little or part of the time	it did not occur to me	it did not occur to me	it did not occur to me	it did not occur to me	it did not occur to me	it did not occur to me	No	No	Yeah; mild, moderate (such as malaise, headache, injection site pain, etc.)
Yes	Female	No	19	atheist or agnostic	Single	complete high school	not at all worried	Greater than or equal to the minimum wage (≥1025 soles)	Coast	Urban	Lambayeque	No	None	Work and study	Yeah	3 doses of vaccines against COVID-19	Definitely yes	Definitely yes	little worried	More or less the same	Most likely	Most likely	Most likely	Least likely	No	Happened to me quite a lot or for a good part of the time	Happened to me a little or part of the time	Happened to me quite a lot or for a good part of the time	Happened to me a little or part of the time	Happened to me quite a lot or for a good part of the time	Happened to me a lot or most of the time	Happened to me quite a lot or for a good part of the time	No	No	Yeah; mild, moderate (such as malaise, headache, injection site pain, etc.)
Yes	Female	No	21	catholic	Single	complete high school	not at all worried	Greater than or equal to the minimum wage (≥1025 soles)	Coast	Urban	Lambayeque	No	None	Work and study	No	3 doses of vaccines against COVID-19	Definitely yes	Definitely yes	moderately concerned	Most likely	Most likely	Most likely	Most likely	More or less the same	No	Happened to me a little or part of the time	Happened to me quite a lot or for a good part of the time	Happened to me quite a lot or for a good part of the time	Happened to me a little or part of the time	Happened to me a little or part of the time	it did not occur to me	it did not occur to me	No	No	I did not report adverse events
Yes	Female	No	19	catholic	Single	complete high school	not very worried	Greater than or equal to the minimum wage (≥1025 soles)	Coast	Urban	Lambayeque	No	None	Work and study	Yeah	3 doses of vaccines against COVID-19	Definitely yes	Definitely yes	moderately concerned	Most likely	Most likely	Most likely	Most likely	Least likely	No	it did not occur to me	Happened to me a little or part of the time	it did not occur to me	it did not occur to me	it did not occur to me	it did not occur to me	it did not occur to me	No	No	Yeah; mild, moderate (such as malaise, headache, injection site pain, etc.)
Yes	Female	No	20	catholic	Single	complete high school	not very worried	Less than the minimum wage (<1025 soles)	Coast	Rural	piura	No	None	study	No	3 doses of vaccines against COVID-19	Probably yes	Probably yes	Very worried	Most likely	Most likely	Most likely	More or less the same	Least likely	No	Happened to me a little or part of the time	Happened to me quite a lot or for a good part of the time	it did not occur to me	it did not occur to me	Happened to me a little or part of the time	it did not occur to me	it did not occur to me	No	No	Yeah; mild, moderate (such as malaise, headache, injection site pain, etc.)
Yes	Female	No	20	catholic	Single	College, pre-university or full university	somewhat worried	Greater than or equal to the minimum wage (≥1025 soles)	Coast	Urban	piura	No	None	study	No	3 doses of vaccines against COVID-19	Definitely yes	Definitely yes	moderately concerned	Most likely	Most likely	Most likely	Most likely	More or less the same	No	Happened to me a little or part of the time	it did not occur to me	Happened to me a little or part of the time	Happened to me a little or part of the time	Happened to me a little or part of the time	it did not occur to me	it did not occur to me	No	No	I did not report adverse events
Yes	Female	No	20	evangelical	Single	College, pre-university or full university	not at all worried	Less than the minimum wage (<1025 soles)	Jungle	Urban	Amazon	No	None	study	Yeah	3 doses of vaccines against COVID-19	Definitely yes	Definitely yes	little worried	Most likely	Most likely	Most likely	Most likely	Most likely	No	it did not occur to me	it did not occur to me	it did not occur to me	it did not occur to me	it did not occur to me	Happened to me a little or part of the time	it did not occur to me	No	No	Yeah; mild, moderate (such as malaise, headache, injection site pain, etc.)
Yes	Female	No	21	catholic	Single	complete high school	not at all worried	Greater than or equal to the minimum wage (≥1025 soles)	Coast	Urban	Lambayeque	No	None	study	Yeah	3 doses of vaccines against COVID-19	Probably yes	Probably yes	moderately concerned	Most likely	Most likely	Most likely	Most likely	Least likely	No	Happened to me a little or part of the time	Happened to me quite a lot or for a good part of the time	Happened to me a little or part of the time	Happened to me quite a lot or for a good part of the time	Happened to me a little or part of the time	Happened to me a little or part of the time	it did not occur to me	No	Yeah	Yeah; mild, moderate (such as malaise, headache, injection site pain, etc.)
Yes	Male		21	catholic	Single	complete high school	not at all worried	Greater than or equal to the minimum wage (≥1025 soles)	Coast	Urban	Freedom	No	None	study	Yeah	3 doses of vaccines against COVID-19	Definitely yes	Probably yes	nothing worried	Most likely	Most likely	Most likely	Most likely	More or less the same	No	Happened to me quite a lot or for a good part of the time	Happened to me quite a lot or for a good part of the time	Happened to me quite a lot or for a good part of the time	Happened to me a lot or most of the time	Happened to me quite a lot or for a good part of the time	Happened to me quite a lot or for a good part of the time	Happened to me a little or part of the time	No	Yeah	I did not report adverse events
Yes	Female	No	20	catholic	Single	complete high school	not at all worried	Greater than or equal to the minimum wage (≥1025 soles)	Coast	Urban	piura	No	None	study	No	3 doses of vaccines against COVID-19	Definitely yes	Definitely yes	nothing worried	Most likely	Most likely	Most likely	Most likely	Most likely	No	it did not occur to me	Happened to me quite a lot or for a good part of the time	it did not occur to me	it did not occur to me	it did not occur to me	it did not occur to me	it did not occur to me	No	Yeah	Yeah; mild, moderate (such as malaise, headache, injection site pain, etc.)
Yes	Female	No	20	catholic	Cohabitant	complete high school	not at all worried	Greater than or equal to the minimum wage (≥1025 soles)	Coast	Urban	piura	No	None	study	Yeah	3 doses of vaccines against COVID-19	Probably yes	Definitely yes	nothing worried	More or less the same	Most likely	Most likely	Most likely	Least likely	Yeah	it did not occur to me	it did not occur to me	it did not occur to me	it did not occur to me	it did not occur to me	it did not occur to me	it did not occur to me	No	No	Yeah; mild, moderate (such as malaise, headache, injection site pain, etc.)
Yes	Male		22	catholic	Single	complete high school	somewhat worried	Greater than or equal to the minimum wage (≥1025 soles)	Coast	Urban	Lambayeque	No	None	study	Yeah	3 doses of vaccines against COVID-19	Probably not	Probably not	moderately concerned	More or less the same	More or less the same	More or less the same	More or less the same	Least likely	No	Happened to me a little or part of the time	Happened to me a little or part of the time	it did not occur to me	Happened to me quite a lot or for a good part of the time	Happened to me a little or part of the time	it did not occur to me	it did not occur to me	No	No	Yeah; mild, moderate (such as malaise, headache, injection site pain, etc.)
Yes	Female	No	21	catholic	Single	College, pre-university or full university	somewhat worried	Greater than or equal to the minimum wage (≥1025 soles)	Coast	Urban	Lambayeque	No	None	study	Yeah	3 doses of vaccines against COVID-19	Definitely yes	Definitely yes	moderately concerned	Most likely	Most likely	Most likely	Most likely	Most likely	No	Happened to me a lot or most of the time	Happened to me a little or part of the time	Happened to me quite a lot or for a good part of the time	Happened to me quite a lot or for a good part of the time	Happened to me quite a lot or for a good part of the time	Happened to me quite a lot or for a good part of the time	Happened to me quite a lot or for a good part of the time	No	Yeah	Yeah; mild, moderate (such as malaise, headache, injection site pain, etc.)
Yes	Female	No	20	catholic	Single	complete high school	not very worried	Greater than or equal to the minimum wage (≥1025 soles)	Coast	Urban	Lambayeque	No	None	study	Yeah	3 doses of vaccines against COVID-19	Definitely yes	Probably yes	little worried	Most likely	Most likely	Most likely	Most likely	More or less the same	No	it did not occur to me	it did not occur to me	it did not occur to me	it did not occur to me	it did not occur to me	it did not occur to me	it did not occur to me	No	No	Yeah; mild, moderate (such as malaise, headache, injection site pain, etc.)
Yes	Female	No	28	catholic	Single	College, pre-university or full university	somewhat worried	Less than the minimum wage (<1025 soles)	Coast	Rural	Lima (department)	No	None	study	Yeah	3 doses of vaccines against COVID-19	Definitely yes	Definitely yes	moderately concerned	More or less the same	More or less the same	More or less the same	More or less the same	More or less the same	No	it did not occur to me	it did not occur to me	it did not occur to me	Happened to me a little or part of the time	it did not occur to me	Happened to me a little or part of the time	Happened to me a little or part of the time	No	No	Yeah; mild, moderate (such as malaise, headache, injection site pain, etc.)
Yes	Male		25	atheist or agnostic	Single	College, pre-university or full university	not very worried	Greater than or equal to the minimum wage (≥1025 soles)	Coast	Urban	Lambayeque	No	None	Work and study	Yeah	3 doses of vaccines against COVID-19	Definitely yes	Definitely yes	little worried	More or less the same	Most likely	Most likely	Most likely	More or less the same	No	Happened to me a little or part of the time	Happened to me quite a lot or for a good part of the time	Happened to me a little or part of the time	Happened to me a little or part of the time	Happened to me a little or part of the time	it did not occur to me	it did not occur to me	No	Yeah	Yeah; mild, moderate (such as malaise, headache, injection site pain, etc.)
Yes	Male		20	catholic	Single	complete high school	not very worried	Greater than or equal to the minimum wage (≥1025 soles)	Coast	Urban	piura	No	None	study	No	3 doses of vaccines against COVID-19	Probably yes	Probably yes	moderately concerned	More or less the same	More or less the same	Most likely	More or less the same	Least likely	No	Happened to me a little or part of the time	Happened to me a little or part of the time	Happened to me a little or part of the time	Happened to me a little or part of the time	Happened to me quite a lot or for a good part of the time	Happened to me a little or part of the time	it did not occur to me	No	No	Yeah; mild, moderate (such as malaise, headache, injection site pain, etc.)
Yes	Female	No	20	catholic	Single	complete high school	somewhat worried	Greater than or equal to the minimum wage (≥1025 soles)	Coast	Urban	Lambayeque	No	None	study	Yeah	3 doses of vaccines against COVID-19	Definitely yes	Definitely yes	moderately concerned	More or less the same	Most likely	Most likely	Most likely	More or less the same	No	Happened to me quite a lot or for a good part of the time	Happened to me a little or part of the time	Happened to me a little or part of the time	Happened to me quite a lot or for a good part of the time	Happened to me quite a lot or for a good part of the time	Happened to me quite a lot or for a good part of the time	Happened to me quite a lot or for a good part of the time	No	Yeah	Yeah; mild, moderate (such as malaise, headache, injection site pain, etc.)
Yes	Male		19	catholic	Single	complete high school	not very worried	Greater than or equal to the minimum wage (≥1025 soles)	Coast	Urban	Lambayeque	No	None	study	No	3 doses of vaccines against COVID-19	Probably yes	Probably yes	little worried	Most likely	Most likely	More or less the same	Most likely	More or less the same	No	it did not occur to me	it did not occur to me	it did not occur to me	Happened to me a little or part of the time	Happened to me a little or part of the time	it did not occur to me	it did not occur to me	No	No	Yeah; mild, moderate (such as malaise, headache, injection site pain, etc.)
Yes	Female	No	20	evangelical	Single	College, pre-university or full university	not very worried	Less than the minimum wage (<1025 soles)	Coast	Rural	Lambayeque	No	None	Work and study	Yeah	2 doses of vaccines against COVID-19	Probably yes	Probably yes	little worried	More or less the same	More or less the same	More or less the same	More or less the same	More or less the same	No	it did not occur to me	it did not occur to me	it did not occur to me	Happened to me a little or part of the time	it did not occur to me	it did not occur to me	it did not occur to me	No	No	Yeah; mild, moderate (such as malaise, headache, injection site pain, etc.)
Yes	Male		19	catholic	Single	College, pre-university or full university	not at all worried	Greater than or equal to the minimum wage (≥1025 soles)	Coast	Urban	Lambayeque	No	None	study	Yeah	3 doses of vaccines against COVID-19	Definitely yes	Definitely yes	little worried	Most likely	Most likely	Most likely	Most likely	More or less the same	No	Happened to me a little or part of the time	Happened to me a little or part of the time	Happened to me a little or part of the time	Happened to me a little or part of the time	Happened to me a little or part of the time	Happened to me a little or part of the time	Happened to me a little or part of the time	No	No	Yeah; mild, moderate (such as malaise, headache, injection site pain, etc.)
Yes	Male		21	catholic	Single	complete high school	not very worried	Greater than or equal to the minimum wage (≥1025 soles)	Coast	Urban	Lambayeque	No	None	Work and study	Yeah	3 doses of vaccines against COVID-19	Probably yes	Probably yes	little worried	Most likely	Most likely	Most likely	Most likely	More or less the same	No	it did not occur to me	it did not occur to me	it did not occur to me	it did not occur to me	it did not occur to me	it did not occur to me	it did not occur to me	No	No	I did not report adverse events
Yes	Female	No	19	catholic	Single	complete high school	somewhat worried	Less than the minimum wage (<1025 soles)	Jungle	Rural	Amazon	No	None	study	Yeah	3 doses of vaccines against COVID-19	Definitely yes	Definitely yes	moderately concerned	More or less the same	Most likely	Most likely	Most likely	Most likely	No	it did not occur to me	it did not occur to me	Happened to me a little or part of the time	Happened to me a little or part of the time	it did not occur to me	it did not occur to me	it did not occur to me	No	No	I did not report adverse events
Yes	Female	No	23	catholic	Single	College, pre-university or full university	not at all worried	Greater than or equal to the minimum wage (≥1025 soles)	Mountain range	Urban	Amazon	No	None	Work and study	Yeah	2 doses of vaccines against COVID-19	Probably not	Probably yes	Very worried	More or less the same	More or less the same	More or less the same	More or less the same	Least likely	Yeah	it did not occur to me	it did not occur to me	it did not occur to me	it did not occur to me	it did not occur to me	it did not occur to me	it did not occur to me	No	No	Yeah; mild, moderate (such as malaise, headache, injection site pain, etc.)
Yes	Male		24	catholic	Single	complete high school	Very worried	Less than the minimum wage (<1025 soles)	Jungle	Urban	Amazon	No	None	study	Yeah	3 doses of vaccines against COVID-19	Probably yes	Probably yes	moderately concerned	More or less the same	Most likely	Most likely	More or less the same	Least likely	No	Happened to me a little or part of the time	Happened to me quite a lot or for a good part of the time	Happened to me quite a lot or for a good part of the time	Happened to me a little or part of the time	Happened to me a little or part of the time	Happened to me a little or part of the time	Happened to me a little or part of the time	No	Yeah	Yeah; mild, moderate (such as malaise, headache, injection site pain, etc.)
Yes	Female	No	20	catholic	Single	College, pre-university or full university	not very worried	Less than the minimum wage (<1025 soles)	Mountain range	Urban	Amazon	No	None	Work and study	Yeah	3 doses of vaccines against COVID-19	Definitely yes	Definitely yes	moderately concerned	Most likely	Most likely	Most likely	Most likely	Most likely	No	it did not occur to me	it did not occur to me	it did not occur to me	Happened to me a little or part of the time	it did not occur to me	it did not occur to me	it did not occur to me	No	No	I did not report adverse events
Yes	Female	No	23	catholic	Single	complete high school	not at all worried	Greater than or equal to the minimum wage (≥1025 soles)	Coast	Urban	Freedom	No	None	Work and study	Yeah	3 doses of vaccines against COVID-19	Definitely yes	Definitely yes	little worried	Least likely	Most likely	Most likely	Most likely	Least likely	No	it did not occur to me	it did not occur to me	it did not occur to me	Happened to me a little or part of the time	it did not occur to me	it did not occur to me	it did not occur to me	No	Yeah	Yeah; mild, moderate (such as malaise, headache, injection site pain, etc.)
Yes	Male		21	evangelical	Single	College, pre-university or full university	somewhat worried	Less than the minimum wage (<1025 soles)	Coast	Urban	Lambayeque	No	None	Work and study	Yeah	3 doses of vaccines against COVID-19	Definitely yes	Definitely yes	moderately concerned	Most likely	Most likely	Most likely	Most likely	Most likely	No	it did not occur to me	it did not occur to me	it did not occur to me	it did not occur to me	it did not occur to me	it did not occur to me	it did not occur to me	No	No	Yeah; mild, moderate (such as malaise, headache, injection site pain, etc.)
Yes	Female	No	20	catholic	Single	College, pre-university or full university	not very worried	Greater than or equal to the minimum wage (≥1025 soles)	Coast	Urban	Lambayeque	No	None	study	Yeah	3 doses of vaccines against COVID-19	Probably yes	Probably yes	moderately concerned	More or less the same	Most likely	Most likely	Most likely	Least likely	No	it did not occur to me	it did not occur to me	it did not occur to me	it did not occur to me	it did not occur to me	it did not occur to me	it did not occur to me	No	No	Yeah; mild, moderate (such as malaise, headache, injection site pain, etc.)
Yes	Female	No	26	evangelical	Single	College, pre-university or full university	not very worried	Greater than or equal to the minimum wage (≥1025 soles)	Coast	Urban	Lambayeque	No	None	Works	Yeah	3 doses of vaccines against COVID-19	Definitely yes	Definitely yes	little worried	Most likely	Most likely	Most likely	Most likely	More or less the same	No	Happened to me quite a lot or for a good part of the time	Happened to me quite a lot or for a good part of the time	Happened to me a little or part of the time	Happened to me a little or part of the time	Happened to me a little or part of the time	Happened to me a little or part of the time	it did not occur to me	No	No	Yeah; mild, moderate (such as malaise, headache, injection site pain, etc.)
Yes	Female	No	23	catholic	Single	complete high school	somewhat worried	Greater than or equal to the minimum wage (≥1025 soles)	Coast	Urban	Lambayeque	No	None	Work and study	No	3 doses of vaccines against COVID-19	Probably yes	Probably yes	moderately concerned	More or less the same	More or less the same	More or less the same	More or less the same	Least likely	Yeah	Happened to me a little or part of the time	Happened to me a little or part of the time	Happened to me a little or part of the time	Happened to me a little or part of the time	Happened to me a little or part of the time	Happened to me a little or part of the time	Happened to me a little or part of the time	No	No	Yeah; mild, moderate (such as malaise, headache, injection site pain, etc.)
Yes	Male		45	catholic	Married	complete university graduate	not at all worried	Greater than or equal to the minimum wage (≥1025 soles)	Mountain range	Urban	ancash	No	Two	Works	No	3 doses of vaccines against COVID-19	Probably yes	Probably yes	nothing worried	Most likely	Most likely	Most likely	Most likely	Most likely	No	it did not occur to me	it did not occur to me	it did not occur to me	it did not occur to me	it did not occur to me	it did not occur to me	it did not occur to me	No	No	I did not report adverse events
Yes	Female	No	23	other religion	Single	complete high school	not very worried	Greater than or equal to the minimum wage (≥1025 soles)	Coast	Urban	Lambayeque	Yeah	None	Work and study	No	3 doses of vaccines against COVID-19	Probably yes	Probably yes	moderately concerned	More or less the same	More or less the same	Most likely	More or less the same	Least likely	No	it did not occur to me	it did not occur to me	it did not occur to me	Happened to me a little or part of the time	it did not occur to me	it did not occur to me	it did not occur to me	No	No	Yeah; mild, moderate (such as malaise, headache, injection site pain, etc.)
Yes	Female	No	19	catholic	Single	complete high school	somewhat worried	Greater than or equal to the minimum wage (≥1025 soles)	Jungle	Urban	Amazon	No	None	study	Yeah	3 doses of vaccines against COVID-19	Definitely yes	Definitely yes	moderately concerned	Most likely	Most likely	Most likely	Most likely	Most likely	No	it did not occur to me	Happened to me quite a lot or for a good part of the time	Happened to me quite a lot or for a good part of the time	Happened to me a lot or most of the time	Happened to me quite a lot or for a good part of the time	Happened to me quite a lot or for a good part of the time	Happened to me a little or part of the time	No	No	Yeah; mild, moderate (such as malaise, headache, injection site pain, etc.)
Yes	Male		21	catholic	Single	College, pre-university or full university	somewhat worried	Greater than or equal to the minimum wage (≥1025 soles)	Coast	Urban	Lambayeque	Yeah	One	Work and study	No	3 doses of vaccines against COVID-19	Definitely yes	Definitely yes	Very worried	Most likely	Most likely	Most likely	Most likely	Most likely	No	it did not occur to me	it did not occur to me	it did not occur to me	it did not occur to me	it did not occur to me	it did not occur to me	it did not occur to me	No	Yeah	Yeah; mild, moderate (such as malaise, headache, injection site pain, etc.)
Yes	Male		25	catholic	Single	complete high school	not very worried	Greater than or equal to the minimum wage (≥1025 soles)	Coast	Urban	Lambayeque	No	None	Work and study	Yeah	3 doses of vaccines against COVID-19	Definitely yes	Definitely yes	little worried	More or less the same	More or less the same	More or less the same	More or less the same	More or less the same	No	it did not occur to me	it did not occur to me	it did not occur to me	it did not occur to me	it did not occur to me	it did not occur to me	it did not occur to me	No	No	Yeah; mild, moderate (such as malaise, headache, injection site pain, etc.)
Yes	Female	No	21	other religion	Single	College, pre-university or full university	not at all worried	Greater than or equal to the minimum wage (≥1025 soles)	Jungle	Urban	cajamarca	No	None	study	Yeah	3 doses of vaccines against COVID-19	Definitely yes	Definitely yes	little worried	Least likely	Most likely	More or less the same	Most likely	Least likely	No	Happened to me a little or part of the time	Happened to me a little or part of the time	it did not occur to me	it did not occur to me	it did not occur to me	it did not occur to me	it did not occur to me	No	Yeah	Yeah; mild, moderate (such as malaise, headache, injection site pain, etc.)
Yes	Female	No	20	catholic	Single	complete high school	somewhat worried	Greater than or equal to the minimum wage (≥1025 soles)	Mountain range	Urban	cajamarca	No	None	study	No	3 doses of vaccines against COVID-19	Definitely yes	Definitely yes	little worried	Least likely	Most likely	Most likely	Most likely	Least likely	No	Happened to me quite a lot or for a good part of the time	Happened to me quite a lot or for a good part of the time	Happened to me quite a lot or for a good part of the time	Happened to me quite a lot or for a good part of the time	Happened to me quite a lot or for a good part of the time	Happened to me quite a lot or for a good part of the time	Happened to me quite a lot or for a good part of the time	No	No	Yeah; mild, moderate (such as malaise, headache, injection site pain, etc.)
Yes	Female	No	20	catholic	Single	complete high school	somewhat worried	Less than the minimum wage (<1025 soles)	Mountain range	Urban	Amazon	No	None	study	Yeah	3 doses of vaccines against COVID-19	Definitely yes	Definitely yes	little worried	More or less the same	Most likely	Most likely	Most likely	Most likely	No	Happened to me a little or part of the time	Happened to me a little or part of the time	Happened to me a little or part of the time	it did not occur to me	it did not occur to me	it did not occur to me	it did not occur to me	No	No	I did not report adverse events
Yes	Female	No	27	catholic	Single	complete high school	not very worried	Less than the minimum wage (<1025 soles)	Coast	Urban	Lambayeque	No	None	study	Yeah	3 doses of vaccines against COVID-19	Definitely yes	Definitely yes	little worried	Most likely	Most likely	Most likely	Most likely	Most likely	No	it did not occur to me	it did not occur to me	it did not occur to me	it did not occur to me	it did not occur to me	it did not occur to me	it did not occur to me	No	No	I did not report adverse events
Yes	Female	No	20	catholic	Single	complete high school	Very worried	Less than the minimum wage (<1025 soles)	Jungle	Urban	Amazon	No	None	study	No	3 doses of vaccines against COVID-19	Probably yes	Definitely yes	moderately concerned	More or less the same	Most likely	Most likely	More or less the same	Least likely	Yeah	Happened to me a little or part of the time	Happened to me a little or part of the time	Happened to me a little or part of the time	Happened to me a lot or most of the time	Happened to me a little or part of the time	Happened to me a little or part of the time	it did not occur to me	Yeah	No	Yeah; mild, moderate (such as malaise, headache, injection site pain, etc.)
Yes	Male		22	catholic	Single	complete high school	somewhat worried	Greater than or equal to the minimum wage (≥1025 soles)	Coast	Urban	Lambayeque	No	None	Work and study	Yeah	3 doses of vaccines against COVID-19	Definitely yes	Definitely yes	moderately concerned	Most likely	Most likely	Most likely	Most likely	More or less the same	No	it did not occur to me	it did not occur to me	it did not occur to me	it did not occur to me	it did not occur to me	it did not occur to me	it did not occur to me	No	No	Yeah; mild, moderate (such as malaise, headache, injection site pain, etc.)
Yes	Male		23	other religion	Single	complete high school	not at all worried	Greater than or equal to the minimum wage (≥1025 soles)	Coast	Urban	Lambayeque	No	None	Work and study	Yeah	3 doses of vaccines against COVID-19	Probably not	Probably not	little worried	Least likely	More or less the same	More or less the same	More or less the same	Least likely	No	it did not occur to me	it did not occur to me	it did not occur to me	Happened to me a little or part of the time	it did not occur to me	it did not occur to me	it did not occur to me	No	No	I did not report adverse events
Yes	Male		23	catholic	Single	College, pre-university or full university	somewhat worried	Less than the minimum wage (<1025 soles)	Coast	Urban	Lambayeque	Yeah	None	Work and study	No	2 doses of vaccines against COVID-19	Probably yes	Probably yes	Very worried	More or less the same	Most likely	Most likely	More or less the same	Least likely	No	Happened to me a little or part of the time	Happened to me a little or part of the time	Happened to me a little or part of the time	Happened to me a little or part of the time	Happened to me quite a lot or for a good part of the time	Happened to me a little or part of the time	it did not occur to me	No	No	I did not report adverse events
Yes	Male		56	catholic	Married	College, pre-university or full university	somewhat worried	Greater than or equal to the minimum wage (≥1025 soles)	Mountain range	Urban	cajamarca	No	Two	Works	No	3 doses of vaccines against COVID-19	Definitely yes	Probably yes	moderately concerned	Most likely	Most likely	Most likely	Most likely	Most likely	No	it did not occur to me	it did not occur to me	it did not occur to me	Happened to me a little or part of the time	Happened to me a little or part of the time	it did not occur to me	it did not occur to me	Yeah	No	Yeah; mild, moderate (such as malaise, headache, injection site pain, etc.)
Yes	Female	No	46	catholic	Married	College, pre-university or full university	not at all worried	Greater than or equal to the minimum wage (≥1025 soles)	Coast	Urban	callao	No	Two	Works	No	3 doses of vaccines against COVID-19	Definitely yes	Definitely yes	nothing worried	Most likely	Most likely	Most likely	Most likely	Most likely	No	it did not occur to me	it did not occur to me	it did not occur to me	it did not occur to me	it did not occur to me	it did not occur to me	it did not occur to me	No	No	Yeah; mild, moderate (such as malaise, headache, injection site pain, etc.)
Yes	Male		24	evangelical	Single	College, pre-university or full university	somewhat worried	Less than the minimum wage (<1025 soles)	Mountain range	Urban	cajamarca	Yeah	None	study	Yeah	3 doses of vaccines against COVID-19	Probably yes	Probably yes	little worried	More or less the same	More or less the same	More or less the same	More or less the same	More or less the same	No	it did not occur to me	it did not occur to me	it did not occur to me	it did not occur to me	it did not occur to me	it did not occur to me	it did not occur to me	No	No	I did not report adverse events
Yes	Male		23	catholic	Single	complete high school	not at all worried	Less than the minimum wage (<1025 soles)	Jungle	Rural	Amazon	No	None	study	Yeah	3 doses of vaccines against COVID-19	Definitely yes	Definitely yes	nothing worried	Most likely	Most likely	Most likely	Most likely	Most likely	Yeah	Happened to me a little or part of the time	it did not occur to me	Happened to me quite a lot or for a good part of the time	Happened to me quite a lot or for a good part of the time	Happened to me quite a lot or for a good part of the time	Happened to me a lot or most of the time	Happened to me a little or part of the time	Yeah	Yeah	Yeah; mild, moderate (such as malaise, headache, injection site pain, etc.)
Yes	Female	No	50	catholic	Married	College, pre-university or full university	somewhat worried	Greater than or equal to the minimum wage (≥1025 soles)	Mountain range	Urban	cajamarca	No	Three	Works	No	3 doses of vaccines against COVID-19	Definitely not	Probably yes	Very worried	Least likely	Least likely	Least likely	Least likely	Least likely	No	Happened to me a little or part of the time	Happened to me a little or part of the time	it did not occur to me	Happened to me a little or part of the time	Happened to me a little or part of the time	it did not occur to me	it did not occur to me	No	Yeah	Yeah; mild, moderate (such as malaise, headache, injection site pain, etc.)
Yes	Male		65	catholic	Married	College, pre-university or full university	not very worried	Greater than or equal to the minimum wage (≥1025 soles)	Mountain range	Urban	cajamarca	No	Three	Works	No	3 doses of vaccines against COVID-19	Definitely yes	Definitely yes	little worried	Most likely	Most likely	Most likely	Most likely	Most likely	No	it did not occur to me	it did not occur to me	it did not occur to me	it did not occur to me	it did not occur to me	it did not occur to me	it did not occur to me	No	No	Yeah; mild, moderate (such as malaise, headache, injection site pain, etc.)
Yes	Male		30	catholic	Single	College, pre-university or full university	not very worried	Greater than or equal to the minimum wage (≥1025 soles)	Coast	Urban	Metropolitan Lima	No	None	Work and study	Yeah	3 doses of vaccines against COVID-19	Probably yes	Probably yes	little worried	More or less the same	Most likely	More or less the same	More or less the same	Least likely	No	it did not occur to me	it did not occur to me	it did not occur to me	it did not occur to me	it did not occur to me	it did not occur to me	it did not occur to me	No	No	Yeah; mild, moderate (such as malaise, headache, injection site pain, etc.)
Yes	Male		35	evangelical	Married	College, pre-university or full university	not very worried	Greater than or equal to the minimum wage (≥1025 soles)	Jungle	Urban	San Martin	No	One	Works	No	3 doses of vaccines against COVID-19	Definitely yes	Definitely yes	little worried	Most likely	Most likely	Most likely	Most likely	More or less the same	No	it did not occur to me	it did not occur to me	it did not occur to me	it did not occur to me	it did not occur to me	it did not occur to me	it did not occur to me	No	Yeah	Yeah; mild, moderate (such as malaise, headache, injection site pain, etc.)
Yes	Female	No	36	catholic	Cohabitant	College, pre-university or full university	not at all worried	Greater than or equal to the minimum wage (≥1025 soles)	Mountain range	Urban	cajamarca	No	One	Works	Yeah	3 doses of vaccines against COVID-19	Definitely yes	Definitely yes	Very worried	More or less the same	Most likely	Most likely	Most likely	Least likely	No	it did not occur to me	it did not occur to me	it did not occur to me	it did not occur to me	it did not occur to me	it did not occur to me	it did not occur to me	No	No	Yeah; mild, moderate (such as malaise, headache, injection site pain, etc.)
Yes	Male		23	catholic	Single	College, pre-university or full university	somewhat worried	Greater than or equal to the minimum wage (≥1025 soles)	Coast	Urban	piura	No	None	Work and study	Yeah	3 doses of vaccines against COVID-19	Probably yes	Definitely yes	little worried	More or less the same	Most likely	Most likely	Most likely	More or less the same	No	it did not occur to me	Happened to me quite a lot or for a good part of the time	Happened to me a little or part of the time	it did not occur to me	it did not occur to me	it did not occur to me	it did not occur to me	No	Yeah	Yeah; mild, moderate (such as malaise, headache, injection site pain, etc.)
Yes	Male		57	catholic	Married	complete high school	not very worried	Greater than or equal to the minimum wage (≥1025 soles)	Mountain range	Rural	cajamarca	Yeah	Two	Works	No	3 doses of vaccines against COVID-19	Definitely yes	Definitely yes	moderately concerned	Most likely	Most likely	Least likely	Most likely	More or less the same	No	it did not occur to me	it did not occur to me	it did not occur to me	it did not occur to me	it did not occur to me	it did not occur to me	it did not occur to me	No	No	Yeah; mild, moderate (such as malaise, headache, injection site pain, etc.)
Yes	Male		48	catholic	Cohabitant	College, pre-university or full university	somewhat worried	Greater than or equal to the minimum wage (≥1025 soles)	Mountain range	Urban	cajamarca	No	One	Works	No	3 doses of vaccines against COVID-19	Definitely yes	Definitely yes	nothing worried	Most likely	Most likely	Most likely	Most likely	More or less the same	No	it did not occur to me	it did not occur to me	it did not occur to me	it did not occur to me	it did not occur to me	it did not occur to me	it did not occur to me	No	No	Yeah; mild, moderate (such as malaise, headache, injection site pain, etc.)
Yes	Male		19	catholic	Single	complete high school	not at all worried	Greater than or equal to the minimum wage (≥1025 soles)	Coast	Urban	Freedom	No	None	study	Yeah	3 doses of vaccines against COVID-19	Definitely yes	Definitely yes	moderately concerned	More or less the same	Most likely	Most likely	Most likely	Least likely	No	Happened to me a little or part of the time	Happened to me quite a lot or for a good part of the time	Happened to me a lot or most of the time	Happened to me a little or part of the time	Happened to me quite a lot or for a good part of the time	it did not occur to me	it did not occur to me	No	No	Yeah; mild, moderate (such as malaise, headache, injection site pain, etc.)
Yes	Female	No	51	catholic	Cohabitant	complete high school	somewhat worried	Greater than or equal to the minimum wage (≥1025 soles)	Coast	Urban	Lambayeque	No	None	Works	No	3 doses of vaccines against COVID-19	Probably not	Probably yes	moderately concerned	More or less the same	More or less the same	Least likely	More or less the same	Least likely	No	it did not occur to me	it did not occur to me	Happened to me a little or part of the time	it did not occur to me	Happened to me a little or part of the time	Happened to me a little or part of the time	it did not occur to me	No	No	I did not report adverse events
Yes	Female	No	40	catholic	Single	College, pre-university or full university	not very worried	Greater than or equal to the minimum wage (≥1025 soles)	Mountain range	Urban	Amazon	No	One	Work and study	Yeah	3 doses of vaccines against COVID-19	Definitely yes	Definitely yes	little worried	Most likely	Most likely	Most likely	Most likely	More or less the same	No	it did not occur to me	it did not occur to me	it did not occur to me	Happened to me a little or part of the time	it did not occur to me	it did not occur to me	it did not occur to me	No	No	Yeah; mild, moderate (such as malaise, headache, injection site pain, etc.)
Yes	Female	No	45	catholic	Married	complete university graduate	somewhat worried	Greater than or equal to the minimum wage (≥1025 soles)	Coast	Urban	Lambayeque	No	One	Works	No	3 doses of vaccines against COVID-19	Probably not	Definitely yes	Very worried	More or less the same	More or less the same	Most likely	More or less the same	Least likely	No	it did not occur to me	it did not occur to me	it did not occur to me	it did not occur to me	it did not occur to me	it did not occur to me	it did not occur to me	No	No	Yeah; mild, moderate (such as malaise, headache, injection site pain, etc.)
Yes	Male		38	catholic	Single	College, pre-university or full university	not at all worried	Greater than or equal to the minimum wage (≥1025 soles)	Mountain range	Rural	cajamarca	No	Three	Works	No	3 doses of vaccines against COVID-19	Definitely yes	Probably yes	little worried	Most likely	Most likely	Most likely	Most likely	Most likely	No	it did not occur to me	it did not occur to me	it did not occur to me	it did not occur to me	it did not occur to me	it did not occur to me	it did not occur to me	No	No	Yeah; mild, moderate (such as malaise, headache, injection site pain, etc.)
Yes	Male		24	catholic	Single	College, pre-university or full university	not very worried	Greater than or equal to the minimum wage (≥1025 soles)	Coast	Urban	Lambayeque	No	None	Work and study	No	3 doses of vaccines against COVID-19	Definitely yes	Probably yes	little worried	More or less the same	Most likely	Most likely	Most likely	More or less the same	No	it did not occur to me	Happened to me a little or part of the time	it did not occur to me	it did not occur to me	it did not occur to me	it did not occur to me	it did not occur to me	No	Yeah	Yeah; mild, moderate (such as malaise, headache, injection site pain, etc.)
Yes	Female	No	42	catholic	Divorced	complete elementary school	not at all worried	Less than the minimum wage (<1025 soles)	Coast	Urban	Freedom	No	One	Works	No	3 doses of vaccines against COVID-19	Probably not	Probably yes	little worried	More or less the same	Most likely	Most likely	Most likely	Least likely	No	it did not occur to me	it did not occur to me	it did not occur to me	it did not occur to me	it did not occur to me	it did not occur to me	it did not occur to me	No	No	Yeah; mild, moderate (such as malaise, headache, injection site pain, etc.)
Yes	Female	No	29	other religion	Single	College, pre-university or full university	somewhat worried	Less than the minimum wage (<1025 soles)	Jungle	Urban	Amazon	Yeah	Two	Works	Yeah	3 doses of vaccines against COVID-19	Probably yes	Probably yes	nothing worried	More or less the same	Most likely	Most likely	Most likely	More or less the same	No	it did not occur to me	it did not occur to me	it did not occur to me	Happened to me a little or part of the time	it did not occur to me	it did not occur to me	it did not occur to me	No	No	Yeah; mild, moderate (such as malaise, headache, injection site pain, etc.)
Yes	Male		63	catholic	Married	complete university graduate	Very worried	Greater than or equal to the minimum wage (≥1025 soles)	Mountain range	Urban	cajamarca	Yeah	Three	Works	No	3 doses of vaccines against COVID-19	Probably yes	Probably yes	little worried	Least likely	More or less the same	More or less the same	Most likely	Least likely	No	it did not occur to me	it did not occur to me	it did not occur to me	it did not occur to me	it did not occur to me	it did not occur to me	it did not occur to me	Yeah	No	I did not report adverse events
Yes	Female	No	63	catholic	Married	complete high school	Very worried	Greater than or equal to the minimum wage (≥1025 soles)	Mountain range	Urban	cajamarca	No	Three	does not work and does not study		3 doses of vaccines against COVID-19	Definitely yes	Definitely yes	moderately concerned	Least likely	Most likely	Most likely	Most likely	Least likely	No	it did not occur to me	it did not occur to me	it did not occur to me	it did not occur to me	it did not occur to me	it did not occur to me	it did not occur to me	No	No	I did not report adverse events
Yes	Female	No	20	catholic	Single	complete high school	not very worried	Less than the minimum wage (<1025 soles)	Mountain range	Urban	Amazon	No	None	study	Yeah	3 doses of vaccines against COVID-19	Probably yes	Probably yes	little worried	Most likely	Most likely	Most likely	More or less the same	More or less the same	No	Happened to me a little or part of the time	Happened to me a little or part of the time	Happened to me a little or part of the time	Happened to me a little or part of the time	it did not occur to me	Happened to me a little or part of the time	it did not occur to me	No	Yeah	I did not report adverse events
Yes	Female	No	30	evangelical	Cohabitant	College, pre-university or full university	not very worried	Greater than or equal to the minimum wage (≥1025 soles)	Coast	Urban	Freedom	No	Two	Work and study	Yeah	3 doses of vaccines against COVID-19	Definitely yes	Definitely yes	little worried	Most likely	Most likely	Most likely	Most likely	More or less the same	Yeah	Happened to me a little or part of the time	Happened to me a little or part of the time	it did not occur to me	Happened to me a little or part of the time	it did not occur to me	it did not occur to me	it did not occur to me	No	No	Yeah; mild, moderate (such as malaise, headache, injection site pain, etc.)
Yes	Female	No	22	catholic	Single	College, pre-university or full university	somewhat worried	Greater than or equal to the minimum wage (≥1025 soles)	Jungle	Urban	Amazon	No	None	study	Yeah	3 doses of vaccines against COVID-19	Definitely yes	Definitely yes	little worried	Most likely	Most likely	Most likely	Most likely	More or less the same	No	Happened to me a little or part of the time	Happened to me a little or part of the time	Happened to me a little or part of the time	Happened to me a little or part of the time	Happened to me a little or part of the time	Happened to me a little or part of the time	it did not occur to me	No	Yeah	Yeah; mild, moderate (such as malaise, headache, injection site pain, etc.)
Yes	Male		25	other religion	Single	College, pre-university or full university	not very worried	Greater than or equal to the minimum wage (≥1025 soles)	Jungle	Urban	Amazon	No	None	study	Yeah	3 doses of vaccines against COVID-19	Definitely yes	Definitely yes	little worried	More or less the same	Most likely	Most likely	More or less the same	Least likely	No	Happened to me a little or part of the time	Happened to me quite a lot or for a good part of the time	Happened to me quite a lot or for a good part of the time	Happened to me a little or part of the time	Happened to me quite a lot or for a good part of the time	it did not occur to me	it did not occur to me	No	Yeah	I did not report adverse events
Yes	Male		34	catholic	Single	complete university graduate	not at all worried	Greater than or equal to the minimum wage (≥1025 soles)	Coast	Urban	Lambayeque	No	None	Work and study	No	3 doses of vaccines against COVID-19	Definitely yes	Definitely yes	nothing worried	Most likely	Most likely	Most likely	Most likely	Most likely	No	it did not occur to me	it did not occur to me	it did not occur to me	it did not occur to me	it did not occur to me	it did not occur to me	it did not occur to me	No	Yeah	Yeah; mild, moderate (such as malaise, headache, injection site pain, etc.)
Yes	Male		23	catholic	Single	complete high school	not very worried	Greater than or equal to the minimum wage (≥1025 soles)	Jungle	Urban	cajamarca	No	None	Work and study	Yeah	3 doses of vaccines against COVID-19	Probably yes	Probably yes	little worried	More or less the same	More or less the same	More or less the same	More or less the same	Least likely	No	Happened to me a little or part of the time	Happened to me a little or part of the time	Happened to me a little or part of the time	Happened to me a little or part of the time	it did not occur to me	it did not occur to me	it did not occur to me	No	Yeah	Yeah; mild, moderate (such as malaise, headache, injection site pain, etc.)
Yes	Male		23	atheist or agnostic	Single	College, pre-university or full university	not at all worried	Greater than or equal to the minimum wage (≥1025 soles)	Jungle	Urban	cajamarca	Yeah	None	Work and study	No	3 doses of vaccines against COVID-19	Probably not	Probably not	moderately concerned	Least likely	Least likely	Least likely	Least likely	Least likely	No	it did not occur to me	it did not occur to me	it did not occur to me	it did not occur to me	it did not occur to me	it did not occur to me	it did not occur to me	No	No	Yeah; mild, moderate (such as malaise, headache, injection site pain, etc.)
Yes	Female	No	22	catholic	Single	complete high school	not very worried	Greater than or equal to the minimum wage (≥1025 soles)	Jungle	Urban	Amazon	No	None	study	Yeah	3 doses of vaccines against COVID-19	Definitely yes	Probably yes	little worried	More or less the same	Most likely	Most likely	More or less the same	Least likely	No	Happened to me quite a lot or for a good part of the time	Happened to me quite a lot or for a good part of the time	Happened to me quite a lot or for a good part of the time	Happened to me quite a lot or for a good part of the time	Happened to me quite a lot or for a good part of the time	Happened to me a little or part of the time	Happened to me quite a lot or for a good part of the time	No	No	I did not report adverse events
Yes	Male		29	catholic	Single	complete high school	somewhat worried	Less than the minimum wage (<1025 soles)	Jungle	Urban	Amazon	No	None	study	Yeah	3 doses of vaccines against COVID-19	Definitely yes	Definitely yes	little worried	Most likely	Most likely	Most likely	Most likely	Least likely	No	it did not occur to me	it did not occur to me	it did not occur to me	it did not occur to me	it did not occur to me	it did not occur to me	it did not occur to me	No	Yeah	I did not report adverse events
Yes	Female	No	22	other religion	Single	complete high school	Very worried	Less than the minimum wage (<1025 soles)	Mountain range	Urban	cajamarca	No	None	Work and study	Yeah	3 doses of vaccines against COVID-19	Definitely yes	Definitely yes	little worried	More or less the same	Most likely	More or less the same	More or less the same	Least likely	No	Happened to me a little or part of the time	it did not occur to me	Happened to me a little or part of the time	Happened to me quite a lot or for a good part of the time	Happened to me a little or part of the time	it did not occur to me	it did not occur to me	No	No	Yeah; mild, moderate (such as malaise, headache, injection site pain, etc.)
Yes	Male		26	catholic	Single	College, pre-university or full university	somewhat worried	Greater than or equal to the minimum wage (≥1025 soles)	Coast	Rural	piura	No	None	Works	No	2 doses of vaccines against COVID-19	Probably not	Probably not	little worried	More or less the same	More or less the same	More or less the same	More or less the same	More or less the same	No	it did not occur to me	it did not occur to me	it did not occur to me	it did not occur to me	it did not occur to me	it did not occur to me	it did not occur to me	No	Yeah	I did not report adverse events
Yes	Male		29	catholic	Single	College, pre-university or full university	not very worried	Greater than or equal to the minimum wage (≥1025 soles)	Jungle	Urban	cajamarca	Yeah	One	Works	No	2 doses of vaccines against COVID-19	Definitely not	Definitely not	nothing worried	Least likely	Least likely	Least likely	Least likely	Least likely	No	it did not occur to me	Happened to me a lot or most of the time	Happened to me a lot or most of the time	it did not occur to me	it did not occur to me	it did not occur to me	it did not occur to me	Yeah	Yeah	Yeah; mild, moderate (such as malaise, headache, injection site pain, etc.)
Yes	Female	No	44	catholic	Cohabitant	College, pre-university or full university	Very worried	Greater than or equal to the minimum wage (≥1025 soles)	Jungle	Urban	Amazon	No	Two	Work and study	Yeah	3 doses of vaccines against COVID-19	Definitely yes	Definitely yes	moderately concerned	Most likely	Most likely	Most likely	Most likely	Least likely	No	it did not occur to me	it did not occur to me	it did not occur to me	it did not occur to me	it did not occur to me	it did not occur to me	it did not occur to me	No	No	I did not report adverse events
Yes	Female	No	23	catholic	Single	College, pre-university or full university	Very worried	Less than the minimum wage (<1025 soles)	Mountain range	Urban	Amazon	No	None	Work and study	Yeah	3 doses of vaccines against COVID-19	Definitely yes	Definitely yes	Very worried	Most likely	Most likely	Most likely	Most likely	Most likely	Yeah	it did not occur to me	Happened to me a little or part of the time	Happened to me quite a lot or for a good part of the time	Happened to me quite a lot or for a good part of the time	Happened to me quite a lot or for a good part of the time	Happened to me quite a lot or for a good part of the time	Happened to me quite a lot or for a good part of the time	Yeah	No	Yeah; severely (allergic reaction or requiring hospitalization)
Yes	Female	No	24	other religion	Single	College, pre-university or full university	somewhat worried	Greater than or equal to the minimum wage (≥1025 soles)	Jungle	Rural	San Martin	Yeah	None	study	Yeah	3 doses of vaccines against COVID-19	Probably yes	Definitely yes	moderately concerned	More or less the same	Most likely	Most likely	More or less the same	Least likely	No	it did not occur to me	it did not occur to me	Happened to me a little or part of the time	Happened to me a little or part of the time	it did not occur to me	Happened to me a little or part of the time	it did not occur to me	No	No	Yeah; mild, moderate (such as malaise, headache, injection site pain, etc.)
Yes	Male		23	catholic	Single	College, pre-university or full university	Very worried	Greater than or equal to the minimum wage (≥1025 soles)	Mountain range	Urban	cajamarca	No	None	Work and study	No	3 doses of vaccines against COVID-19	Definitely yes	Definitely yes	little worried	More or less the same	Most likely	Most likely	Most likely	Least likely	No	Happened to me a little or part of the time	Happened to me a little or part of the time	Happened to me a lot or most of the time	Happened to me a little or part of the time	Happened to me quite a lot or for a good part of the time	it did not occur to me	Happened to me a lot or most of the time	No	Yeah	Yeah; mild, moderate (such as malaise, headache, injection site pain, etc.)
Yes	Male		19	catholic	Single	complete high school	somewhat worried	Less than the minimum wage (<1025 soles)	Mountain range	Rural	cajamarca	No	None	study	Yeah	3 doses of vaccines against COVID-19	Definitely yes	Definitely yes	little worried	Most likely	Most likely	Most likely	More or less the same	Least likely	No	it did not occur to me	Happened to me a little or part of the time	it did not occur to me	Happened to me a little or part of the time	Happened to me a little or part of the time	Happened to me a little or part of the time	Happened to me a little or part of the time	Yeah	No	Yeah; mild, moderate (such as malaise, headache, injection site pain, etc.)
Yes	Female	No	20	atheist or agnostic	Single	complete high school	not very worried	Less than the minimum wage (<1025 soles)	Mountain range	Urban	Amazon	Yeah	None	Work and study	Yeah	3 doses of vaccines against COVID-19	Probably yes	Definitely yes	little worried	More or less the same	Most likely	Most likely	More or less the same	Least likely	Yeah	it did not occur to me	it did not occur to me	it did not occur to me	Happened to me a little or part of the time	Happened to me a little or part of the time	it did not occur to me	it did not occur to me	No	No	I did not report adverse events
Yes	Female	No	22	catholic	Single	College, pre-university or full university	not very worried	Less than the minimum wage (<1025 soles)	Mountain range	Urban	Amazon	No	None	study	Yeah	3 doses of vaccines against COVID-19	Probably yes	Definitely yes	moderately concerned	More or less the same	Most likely	More or less the same	Most likely	Least likely	No	it did not occur to me	it did not occur to me	it did not occur to me	Happened to me a little or part of the time	it did not occur to me	it did not occur to me	it did not occur to me	No	No	Yeah; mild, moderate (such as malaise, headache, injection site pain, etc.)
Yes	Female	No	27	catholic	Single	complete high school	somewhat worried	Less than the minimum wage (<1025 soles)	Coast	Urban	Lambayeque	Yeah	None	study	Yeah	3 doses of vaccines against COVID-19	Definitely yes	Definitely yes	Very worried	Most likely	Most likely	Most likely	Most likely	Most likely	Yeah	Happened to me a little or part of the time	Happened to me a little or part of the time	Happened to me a little or part of the time	Happened to me a little or part of the time	Happened to me a little or part of the time	it did not occur to me	it did not occur to me	Yeah	Yeah	I did not report adverse events
Yes	Female	No	23	catholic	Single	complete high school	not at all worried	Greater than or equal to the minimum wage (≥1025 soles)	Jungle	Rural	San Martin	No	None	Work and study	Yeah	3 doses of vaccines against COVID-19	Definitely yes	Definitely yes	little worried	Most likely	Most likely	Most likely	Most likely	Least likely	No	Happened to me a little or part of the time	it did not occur to me	it did not occur to me	Happened to me a little or part of the time	it did not occur to me	it did not occur to me	it did not occur to me	No	No	Yeah; mild, moderate (such as malaise, headache, injection site pain, etc.)
Yes	Female	No	19	catholic	Single	complete high school	somewhat worried	Less than the minimum wage (<1025 soles)	Coast	Urban	piura	No	None	study	No	3 doses of vaccines against COVID-19	Probably yes	Definitely yes	Very worried	More or less the same	More or less the same	More or less the same	More or less the same	More or less the same	No	it did not occur to me	Happened to me a little or part of the time	Happened to me a little or part of the time	Happened to me a little or part of the time	Happened to me a little or part of the time	it did not occur to me	it did not occur to me	No	No	Yeah; mild, moderate (such as malaise, headache, injection site pain, etc.)
Yes	Male		23	other religion	Single	complete high school	not very worried	Less than the minimum wage (<1025 soles)	Jungle	Rural	Amazon	Yeah	None	Work and study	Yeah	3 doses of vaccines against COVID-19	Probably not	Probably not	Very worried	More or less the same	Least likely	Most likely	Most likely	More or less the same	No	it did not occur to me	it did not occur to me	it did not occur to me	it did not occur to me	it did not occur to me	it did not occur to me	it did not occur to me	No	No	I did not report adverse events
Yes	Female	No	22	catholic	Single	College, pre-university or full university	not very worried	Less than the minimum wage (<1025 soles)	Mountain range	Urban	Amazon	No	None	study	Yeah	3 doses of vaccines against COVID-19	Definitely yes	Definitely yes	moderately concerned	More or less the same	Most likely	More or less the same	Most likely	Least likely	No	it did not occur to me	it did not occur to me	it did not occur to me	Happened to me a little or part of the time	it did not occur to me	it did not occur to me	it did not occur to me	No	No	Yeah; mild, moderate (such as malaise, headache, injection site pain, etc.)
Yes	Male		23	catholic	Single	College, pre-university or full university	somewhat worried	Less than the minimum wage (<1025 soles)	Mountain range	Urban	Amazon	No	None	study	Yeah	3 doses of vaccines against COVID-19	Definitely yes	Definitely yes	nothing worried	Most likely	Most likely	Most likely	Most likely	Least likely	No	it did not occur to me	it did not occur to me	it did not occur to me	it did not occur to me	it did not occur to me	it did not occur to me	it did not occur to me	No	No	Yeah; mild, moderate (such as malaise, headache, injection site pain, etc.)
Yes	Male		18	catholic	Single	complete high school	not very worried	Greater than or equal to the minimum wage (≥1025 soles)	Mountain range	Urban	Amazon	No	None	study	Yeah	3 doses of vaccines against COVID-19	Probably yes	Probably yes	little worried	Most likely	Most likely	Most likely	Most likely	More or less the same	No	it did not occur to me	Happened to me a little or part of the time	it did not occur to me	it did not occur to me	it did not occur to me	it did not occur to me	it did not occur to me	No	Yeah	Yeah; mild, moderate (such as malaise, headache, injection site pain, etc.)
Yes	Male		28	evangelical	Single	College, pre-university or full university	not at all worried	Greater than or equal to the minimum wage (≥1025 soles)	Mountain range	Urban	Amazon	No	One	Work and study	Yeah	3 doses of vaccines against COVID-19	Definitely yes	Definitely yes	nothing worried	Most likely	Most likely	Most likely	Most likely	Most likely	No	it did not occur to me	it did not occur to me	it did not occur to me	it did not occur to me	it did not occur to me	it did not occur to me	it did not occur to me	No	No	Yeah; mild, moderate (such as malaise, headache, injection site pain, etc.)
Yes	Female	No	39	catholic	Married	College, pre-university or full university	somewhat worried	Greater than or equal to the minimum wage (≥1025 soles)	Jungle	Urban	Amazon	No	Three	Works	No	3 doses of vaccines against COVID-19	Definitely yes	Definitely yes	moderately concerned	More or less the same	Most likely	Most likely	Most likely	More or less the same	No	it did not occur to me	it did not occur to me	it did not occur to me	it did not occur to me	it did not occur to me	it did not occur to me	it did not occur to me	No	No	Yeah; mild, moderate (such as malaise, headache, injection site pain, etc.)
Yes	Male		42	evangelical	Married	College, pre-university or full university	not very worried	Greater than or equal to the minimum wage (≥1025 soles)	Coast	Urban	Freedom	No	Three	Work and study	Yeah	3 doses of vaccines against COVID-19	Probably yes	Probably yes	moderately concerned	Least likely	Least likely	Least likely	Least likely	Least likely	No	it did not occur to me	it did not occur to me	it did not occur to me	it did not occur to me	it did not occur to me	it did not occur to me	it did not occur to me	No	No	Yeah; mild, moderate (such as malaise, headache, injection site pain, etc.)
Yes	Male		33	catholic	Single	College, pre-university or full university	not very worried	Greater than or equal to the minimum wage (≥1025 soles)	Coast	Urban	Freedom	No	None	Works	Yeah	3 doses of vaccines against COVID-19	Definitely yes	Definitely yes	little worried	Most likely	Most likely	Most likely	Most likely	Most likely	No	it did not occur to me	it did not occur to me	Happened to me a little or part of the time	Happened to me a little or part of the time	Happened to me a little or part of the time	it did not occur to me	it did not occur to me	No	No	I did not report adverse events
Yes	Female	No	25	catholic	Single	complete high school	not very worried	Less than the minimum wage (<1025 soles)	Coast	Urban	Lambayeque	Yeah	None	study	Yeah	3 doses of vaccines against COVID-19	Definitely yes	Definitely yes	moderately concerned	More or less the same	Most likely	Most likely	More or less the same	Least likely	No	it did not occur to me	Happened to me a little or part of the time	Happened to me quite a lot or for a good part of the time	Happened to me quite a lot or for a good part of the time	Happened to me quite a lot or for a good part of the time	it did not occur to me	it did not occur to me	No	No	I did not report adverse events
Yes	Female	No	20	catholic	Single	College, pre-university or full university	not very worried	Greater than or equal to the minimum wage (≥1025 soles)	Mountain range	Urban	cajamarca	No	None	study	Yeah	3 doses of vaccines against COVID-19	Probably yes	Probably yes	moderately concerned	Most likely	Most likely	Most likely	Most likely	More or less the same	No	Happened to me a little or part of the time	Happened to me a little or part of the time	Happened to me a little or part of the time	Happened to me quite a lot or for a good part of the time	Happened to me quite a lot or for a good part of the time	Happened to me quite a lot or for a good part of the time	Happened to me quite a lot or for a good part of the time	No	No	Yeah; mild, moderate (such as malaise, headache, injection site pain, etc.)
Yes	Male		22	evangelical	Single	College, pre-university or full university	somewhat worried	Greater than or equal to the minimum wage (≥1025 soles)	Jungle	Urban	Amazon	No	None	Work and study	Yeah	3 doses of vaccines against COVID-19	Definitely yes	Definitely yes	little worried	More or less the same	Most likely	Most likely	Most likely	More or less the same	No	it did not occur to me	Happened to me a little or part of the time	it did not occur to me	it did not occur to me	it did not occur to me	it did not occur to me	it did not occur to me	No	No	I did not report adverse events
Yes	Male		22	other religion	Single	complete high school	somewhat worried	Greater than or equal to the minimum wage (≥1025 soles)	Jungle	Urban	Amazon	Yeah	None	Work and study	Yeah	3 doses of vaccines against COVID-19	Definitely yes	Probably yes	little worried	Most likely	Most likely	Most likely	Most likely	Least likely	No	it did not occur to me	it did not occur to me	it did not occur to me	Happened to me a little or part of the time	it did not occur to me	it did not occur to me	it did not occur to me	No	No	Yeah; mild, moderate (such as malaise, headache, injection site pain, etc.)
Yes	Male		22	atheist or agnostic	Single	College, pre-university or full university	not very worried	Greater than or equal to the minimum wage (≥1025 soles)	Coast	Urban	Lambayeque	No	None	Works	Yeah	3 doses of vaccines against COVID-19	Probably yes	Probably not	moderately concerned	More or less the same	More or less the same	More or less the same	More or less the same	Least likely	No	it did not occur to me	it did not occur to me	it did not occur to me	it did not occur to me	it did not occur to me	it did not occur to me	it did not occur to me	No	No	Yeah; mild, moderate (such as malaise, headache, injection site pain, etc.)
Yes	Male		26	catholic	Single	College, pre-university or full university	Very worried	Less than the minimum wage (<1025 soles)	Mountain range	Urban	cajamarca	No	None	Work and study	Yeah	3 doses of vaccines against COVID-19	Definitely yes	Definitely yes	moderately concerned	Most likely	Most likely	Most likely	Most likely	Most likely	No	Happened to me a lot or most of the time	Happened to me a lot or most of the time	Happened to me a lot or most of the time	Happened to me a lot or most of the time	Happened to me a lot or most of the time	it did not occur to me	it did not occur to me	Yeah	Yeah	Yeah; mild, moderate (such as malaise, headache, injection site pain, etc.)
Yes	Female	No	21	catholic	Single	College, pre-university or full university	not very worried	Greater than or equal to the minimum wage (≥1025 soles)	Coast	Urban	Lambayeque	No	None	study	Yeah	3 doses of vaccines against COVID-19	Probably not	Probably yes	little worried	More or less the same	More or less the same	More or less the same	More or less the same	More or less the same	No	Happened to me a little or part of the time	Happened to me a little or part of the time	Happened to me a little or part of the time	Happened to me a little or part of the time	Happened to me a little or part of the time	it did not occur to me	it did not occur to me	No	No	I did not report adverse events
Yes	Male		33	catholic	Single	College, pre-university or full university	not very worried	Greater than or equal to the minimum wage (≥1025 soles)	Mountain range	Urban	Amazon	No	None	study	Yeah	3 doses of vaccines against COVID-19	Definitely yes	Definitely yes	little worried	Most likely	Most likely	Most likely	More or less the same	More or less the same	Yeah	it did not occur to me	it did not occur to me	it did not occur to me	it did not occur to me	it did not occur to me	it did not occur to me	it did not occur to me	No	No	Yeah; mild, moderate (such as malaise, headache, injection site pain, etc.)
Yes	Male		25	evangelical	Single	complete high school	not at all worried	Less than the minimum wage (<1025 soles)	Coast	Urban	piura	No	None	Works	No	3 doses of vaccines against COVID-19	Definitely yes	Probably not	moderately concerned	More or less the same	Most likely	Most likely	Most likely	Least likely	No	it did not occur to me	it did not occur to me	it did not occur to me	it did not occur to me	it did not occur to me	it did not occur to me	it did not occur to me	No	No	Yeah; mild, moderate (such as malaise, headache, injection site pain, etc.)
Yes	Female	No	23	catholic	Single	College, pre-university or full university	somewhat worried	Greater than or equal to the minimum wage (≥1025 soles)	Coast	Urban	Lambayeque	No	None	Work and study	Yeah	3 doses of vaccines against COVID-19	Definitely yes	Definitely yes	little worried	Least likely	Most likely	Most likely	Most likely	Least likely	No	it did not occur to me	Happened to me a little or part of the time	it did not occur to me	Happened to me a little or part of the time	Happened to me a little or part of the time	it did not occur to me	it did not occur to me	No	No	Yeah; mild, moderate (such as malaise, headache, injection site pain, etc.)
Yes	Female	No	23	evangelical	Single	complete high school	Very worried	Less than the minimum wage (<1025 soles)	Jungle	Rural	Amazon	No	None	Work and study	Yeah	3 doses of vaccines against COVID-19	Probably yes	Probably yes	moderately concerned	More or less the same	More or less the same	More or less the same	More or less the same	More or less the same	No	Happened to me a little or part of the time	Happened to me a little or part of the time	Happened to me a little or part of the time	Happened to me a little or part of the time	Happened to me a little or part of the time	Happened to me a little or part of the time	Happened to me a little or part of the time	No	No	Yeah; mild, moderate (such as malaise, headache, injection site pain, etc.)
Yes	Male		22	catholic	Single	College, pre-university or full university	somewhat worried	Greater than or equal to the minimum wage (≥1025 soles)	Coast	Urban	Lambayeque	No	None	study	No	2 doses of vaccines against COVID-19	Probably yes	Probably yes	Very worried	More or less the same	Most likely	More or less the same	Least likely	Least likely	No	it did not occur to me	Happened to me a little or part of the time	Happened to me a little or part of the time	Happened to me a little or part of the time	it did not occur to me	it did not occur to me	it did not occur to me	No	No	Yeah; mild, moderate (such as malaise, headache, injection site pain, etc.)
Yes	Female	No	21	other religion	Single	College, pre-university or full university	not very worried	Greater than or equal to the minimum wage (≥1025 soles)	Mountain range	Urban	cajamarca	Yeah	None	study	Yeah	3 doses of vaccines against COVID-19	Definitely yes	Probably yes	little worried	Most likely	Most likely	Most likely	Most likely	More or less the same	No	it did not occur to me	Happened to me quite a lot or for a good part of the time	Happened to me a lot or most of the time	Happened to me a lot or most of the time	Happened to me a lot or most of the time	Happened to me a lot or most of the time	Happened to me a lot or most of the time	No	No	Yeah; mild, moderate (such as malaise, headache, injection site pain, etc.)
Yes	Female	No	20	catholic	Single	complete high school	somewhat worried	Less than the minimum wage (<1025 soles)	Coast	Urban	Lambayeque	Yeah	None	Work and study	Yeah	3 doses of vaccines against COVID-19	Definitely yes	Probably yes	little worried	More or less the same	Most likely	Most likely	Most likely	More or less the same	No	it did not occur to me	it did not occur to me	it did not occur to me	it did not occur to me	it did not occur to me	it did not occur to me	it did not occur to me	No	No	Yeah; mild, moderate (such as malaise, headache, injection site pain, etc.)
Yes	Female	No	34	catholic	Cohabitant	College, pre-university or full university	not very worried	Greater than or equal to the minimum wage (≥1025 soles)	Coast	Rural	Lambayeque	No	One	Works	No	3 doses of vaccines against COVID-19	Definitely yes	Definitely yes	little worried	Most likely	Most likely	Most likely	Most likely	Most likely	No	Happened to me a little or part of the time	Happened to me a little or part of the time	Happened to me a little or part of the time	Happened to me a little or part of the time	Happened to me a little or part of the time	it did not occur to me	it did not occur to me	No	No	I did not report adverse events
Yes	Female	No	50	catholic	Married	College, pre-university or full university	not very worried	Greater than or equal to the minimum wage (≥1025 soles)	Coast	Urban	Lambayeque	No	More than three	Works	No	3 doses of vaccines against COVID-19	Definitely yes	Probably yes	moderately concerned	Most likely	Most likely	Most likely	Most likely	More or less the same	Yeah	Happened to me a little or part of the time	Happened to me a little or part of the time	Happened to me a little or part of the time	Happened to me a little or part of the time	it did not occur to me	it did not occur to me	it did not occur to me	No	No	Yeah; mild, moderate (such as malaise, headache, injection site pain, etc.)
Yes	Female	No	46	catholic	Divorced	College, pre-university or full university	not very worried	Greater than or equal to the minimum wage (≥1025 soles)	Coast	Urban	Lambayeque	No	Two	Works	No	3 doses of vaccines against COVID-19	Probably not	Probably yes	moderately concerned	Least likely	Most likely	Most likely	Least likely	Least likely	No	it did not occur to me	Happened to me a little or part of the time	it did not occur to me	Happened to me a little or part of the time	it did not occur to me	it did not occur to me	it did not occur to me	No	Yeah	Yeah; mild, moderate (such as malaise, headache, injection site pain, etc.)
Yes	Male		37	catholic	Single	College, pre-university or full university	somewhat worried	Greater than or equal to the minimum wage (≥1025 soles)	Coast	Urban	Lambayeque	No	One	Works	Yeah	3 doses of vaccines against COVID-19	Definitely yes	Definitely yes	moderately concerned	Most likely	Most likely	Most likely	Most likely	Least likely	No	it did not occur to me	it did not occur to me	it did not occur to me	it did not occur to me	it did not occur to me	it did not occur to me	it did not occur to me	No	No	I did not report adverse events
Yes	Male		20	catholic	Single	College, pre-university or full university	not at all worried	Greater than or equal to the minimum wage (≥1025 soles)	Coast	Urban	Lambayeque	No	None	study	Yeah	3 doses of vaccines against COVID-19	Definitely yes	Definitely yes	little worried	Least likely	Most likely	Most likely	Least likely	Least likely	No	it did not occur to me	it did not occur to me	it did not occur to me	it did not occur to me	it did not occur to me	it did not occur to me	it did not occur to me	No	No	Yeah; mild, moderate (such as malaise, headache, injection site pain, etc.)
Yes	Female	No	31	catholic	Single	College, pre-university or full university	not very worried	Greater than or equal to the minimum wage (≥1025 soles)	Coast	Urban	Lambayeque	No	None	Works	No	3 doses of vaccines against COVID-19	Probably yes	Probably yes	nothing worried	More or less the same	More or less the same	More or less the same	More or less the same	More or less the same	No	Happened to me a little or part of the time	Happened to me a little or part of the time	it did not occur to me	Happened to me quite a lot or for a good part of the time	Happened to me a little or part of the time	it did not occur to me	it did not occur to me	No	Yeah	Yeah; mild, moderate (such as malaise, headache, injection site pain, etc.)
Yes	Male		28	catholic	Single	College, pre-university or full university	not very worried	Greater than or equal to the minimum wage (≥1025 soles)	Coast	Urban	Lambayeque	No	None	Works	No	3 doses of vaccines against COVID-19	Probably yes	Probably yes	little worried	More or less the same	Most likely	More or less the same	Most likely	More or less the same	No	it did not occur to me	Happened to me a little or part of the time	it did not occur to me	it did not occur to me	it did not occur to me	it did not occur to me	it did not occur to me	No	No	Yeah; mild, moderate (such as malaise, headache, injection site pain, etc.)
Yes	Female	No	25	catholic	Single	College, pre-university or full university	Very worried	Greater than or equal to the minimum wage (≥1025 soles)	Jungle	Urban	Amazon	Yeah	None	Works	No	3 doses of vaccines against COVID-19	Definitely yes	Probably yes	moderately concerned	More or less the same	More or less the same	Most likely	More or less the same	More or less the same	No	it did not occur to me	it did not occur to me	it did not occur to me	it did not occur to me	it did not occur to me	it did not occur to me	it did not occur to me	No	No	Yeah; mild, moderate (such as malaise, headache, injection site pain, etc.)
Yes	Male		24	catholic	Single	College, pre-university or full university	not very worried	Greater than or equal to the minimum wage (≥1025 soles)	Coast	Urban	Lambayeque	No	None	Work and study	No	3 doses of vaccines against COVID-19	Probably not	Probably not	little worried	Least likely	More or less the same	More or less the same	More or less the same	Least likely	No	Happened to me a little or part of the time	Happened to me a little or part of the time	Happened to me a little or part of the time	Happened to me a little or part of the time	Happened to me a little or part of the time	Happened to me a little or part of the time	it did not occur to me	Yeah	Yeah	Yeah; mild, moderate (such as malaise, headache, injection site pain, etc.)
Yes	Male		20	evangelical	Single	complete high school	not at all worried	Greater than or equal to the minimum wage (≥1025 soles)	Coast	Urban	Lambayeque	No	None	study	No	3 doses of vaccines against COVID-19	Definitely not	Definitely not	moderately concerned	Least likely	Least likely	Least likely	Least likely	Least likely	No	Happened to me quite a lot or for a good part of the time	Happened to me a little or part of the time	Happened to me a little or part of the time	Happened to me quite a lot or for a good part of the time	Happened to me quite a lot or for a good part of the time	Happened to me a little or part of the time	Happened to me a little or part of the time	No	No	I did not report adverse events
Yes	Male		32	catholic	Cohabitant	College, pre-university or full university	somewhat worried	Greater than or equal to the minimum wage (≥1025 soles)	Coast	Urban	Lambayeque	No	Two	Works	No	3 doses of vaccines against COVID-19	Definitely yes	Definitely yes	nothing worried	Most likely	Most likely	More or less the same	Most likely	Most likely	No	it did not occur to me	it did not occur to me	it did not occur to me	it did not occur to me	it did not occur to me	it did not occur to me	it did not occur to me	No	No	Yeah; mild, moderate (such as malaise, headache, injection site pain, etc.)
Yes	Female	No	26	catholic	Single	College, pre-university or full university	not at all worried	Greater than or equal to the minimum wage (≥1025 soles)	Coast	Rural	Lambayeque	Yeah	None	Works	No	3 doses of vaccines against COVID-19	Definitely yes	Definitely yes	Very worried	Most likely	Most likely	Most likely	Most likely	Least likely	No	it did not occur to me	Happened to me a little or part of the time	Happened to me a little or part of the time	Happened to me a little or part of the time	Happened to me a little or part of the time	it did not occur to me	it did not occur to me	No	No	Yeah; mild, moderate (such as malaise, headache, injection site pain, etc.)
Yes	Male		39	catholic	Single	complete high school	not very worried	Greater than or equal to the minimum wage (≥1025 soles)	Coast	Urban	Lambayeque	No	One	Works	No	3 doses of vaccines against COVID-19	Definitely yes	Definitely yes	nothing worried	Most likely	Most likely	Most likely	Most likely	More or less the same	No	Happened to me a little or part of the time	Happened to me a little or part of the time	Happened to me quite a lot or for a good part of the time	Happened to me a little or part of the time	Happened to me quite a lot or for a good part of the time	Happened to me a little or part of the time	it did not occur to me	No	No	Yeah; mild, moderate (such as malaise, headache, injection site pain, etc.)
Yes	Female	No	29	catholic	Single	College, pre-university or full university	not very worried	Greater than or equal to the minimum wage (≥1025 soles)	Coast	Urban	Lambayeque	No	One	Works	No	3 doses of vaccines against COVID-19	Probably yes	Definitely yes	little worried	Most likely	Most likely	Most likely	Most likely	Least likely	No	it did not occur to me	it did not occur to me	it did not occur to me	it did not occur to me	it did not occur to me	it did not occur to me	it did not occur to me	No	No	I did not report adverse events
Yes	Female	No	34	catholic	Single	College, pre-university or full university	not very worried	Greater than or equal to the minimum wage (≥1025 soles)	Coast	Urban	Lambayeque	No	None	Works	No	3 doses of vaccines against COVID-19	Definitely yes	Probably yes	moderately concerned	More or less the same	Most likely	Most likely	Most likely	Least likely	No	Happened to me a little or part of the time	Happened to me a little or part of the time	Happened to me a little or part of the time	Happened to me a little or part of the time	Happened to me a little or part of the time	Happened to me a little or part of the time	it did not occur to me	No	No	Yeah; mild, moderate (such as malaise, headache, injection site pain, etc.)
Yes	Male		23	evangelical	Single	complete high school	somewhat worried	Less than the minimum wage (<1025 soles)	Coast	Urban	Lambayeque	No	None	study	Yeah	3 doses of vaccines against COVID-19	Probably yes	Definitely yes	little worried	Least likely	More or less the same	More or less the same	More or less the same	Least likely	No	it did not occur to me	Happened to me a little or part of the time	it did not occur to me	Happened to me a little or part of the time	it did not occur to me	it did not occur to me	it did not occur to me	Yeah	No	Yeah; mild, moderate (such as malaise, headache, injection site pain, etc.)
Yes	Male		22	catholic	Single	College, pre-university or full university	somewhat worried	Less than the minimum wage (<1025 soles)	Mountain range	Urban	cajamarca	Yeah	None	Work and study	Yeah	3 doses of vaccines against COVID-19	Definitely yes	Definitely yes	moderately concerned	More or less the same	Most likely	Most likely	Most likely	Least likely	No	Happened to me quite a lot or for a good part of the time	Happened to me quite a lot or for a good part of the time	Happened to me quite a lot or for a good part of the time	Happened to me a little or part of the time	Happened to me quite a lot or for a good part of the time	it did not occur to me	it did not occur to me	No	No	Yeah; mild, moderate (such as malaise, headache, injection site pain, etc.)
Yes	Male		36	catholic	Married	College, pre-university or full university	not very worried	Greater than or equal to the minimum wage (≥1025 soles)	Coast	Urban	Lambayeque	No	None	Work and study	No	3 doses of vaccines against COVID-19	Definitely yes	Definitely yes	moderately concerned	Most likely	Most likely	More or less the same	More or less the same	Least likely	No	it did not occur to me	it did not occur to me	it did not occur to me	it did not occur to me	it did not occur to me	it did not occur to me	it did not occur to me	No	No	Yeah; mild, moderate (such as malaise, headache, injection site pain, etc.)
Yes	Male		21	atheist or agnostic	Single	complete high school	not very worried	Greater than or equal to the minimum wage (≥1025 soles)	Coast	Urban	Lambayeque	No	None	Work and study	Yeah	3 doses of vaccines against COVID-19	Probably yes	Probably yes	moderately concerned	More or less the same	Most likely	More or less the same	More or less the same	Least likely	No	it did not occur to me	Happened to me a little or part of the time	it did not occur to me	Happened to me a little or part of the time	Happened to me a little or part of the time	Happened to me a little or part of the time	it did not occur to me	No	No	Yeah; mild, moderate (such as malaise, headache, injection site pain, etc.)
Yes	Female	No	25	other religion	Cohabitant	College, pre-university or full university	somewhat worried	Less than the minimum wage (<1025 soles)	Coast	Urban	Lambayeque	No	None	Works	No	3 doses of vaccines against COVID-19	Probably yes	Probably yes	moderately concerned	Most likely	Most likely	Most likely	More or less the same	Least likely	No	Happened to me a little or part of the time	Happened to me a little or part of the time	Happened to me a little or part of the time	Happened to me quite a lot or for a good part of the time	Happened to me a little or part of the time	Happened to me quite a lot or for a good part of the time	Happened to me quite a lot or for a good part of the time	No	Yeah	Yeah; mild, moderate (such as malaise, headache, injection site pain, etc.)
Yes	Male		47	catholic	Cohabitant	College, pre-university or full university	not very worried	Greater than or equal to the minimum wage (≥1025 soles)	Jungle	Urban	cajamarca	No	Two	Works	No	2 doses of vaccines against COVID-19	Probably not	Probably not	Very worried	Least likely	More or less the same	More or less the same	More or less the same	Least likely	No	Happened to me a lot or most of the time	it did not occur to me	it did not occur to me	it did not occur to me	it did not occur to me	it did not occur to me	it did not occur to me	No	No	I did not report adverse events
Yes	Female	No	22	catholic	Single	College, pre-university or full university	somewhat worried	Greater than or equal to the minimum wage (≥1025 soles)	Mountain range	Urban	cajamarca	No	None	Work and study	No	3 doses of vaccines against COVID-19	Definitely yes	Probably yes	moderately concerned	More or less the same	Most likely	Most likely	More or less the same	Least likely	No	Happened to me a little or part of the time	Happened to me a little or part of the time	Happened to me a little or part of the time	Happened to me a little or part of the time	Happened to me a little or part of the time	it did not occur to me	it did not occur to me	No	No	Yeah; mild, moderate (such as malaise, headache, injection site pain, etc.)
Yes	Male		58	catholic	Married	College, pre-university or full university	somewhat worried	Greater than or equal to the minimum wage (≥1025 soles)	Coast	Urban	Lambayeque	No	Three	Works	No	3 doses of vaccines against COVID-19	Definitely yes	Definitely yes	little worried	Most likely	Most likely	Most likely	Most likely	More or less the same	No	it did not occur to me	it did not occur to me	it did not occur to me	it did not occur to me	it did not occur to me	it did not occur to me	it did not occur to me	No	No	Yeah; mild, moderate (such as malaise, headache, injection site pain, etc.)
Yes	Male		45	catholic	Cohabitant	complete university graduate	somewhat worried	Greater than or equal to the minimum wage (≥1025 soles)	Coast	Urban	Huanuco	Yeah	One	study	Yeah	3 doses of vaccines against COVID-19	Probably yes	Probably yes	moderately concerned	Most likely	More or less the same	More or less the same	More or less the same	More or less the same	Yeah	Happened to me a little or part of the time	Happened to me a little or part of the time	Happened to me a little or part of the time	Happened to me a little or part of the time	Happened to me a little or part of the time	Happened to me a little or part of the time	Happened to me a little or part of the time	Yeah	Yeah	Yeah; mild, moderate (such as malaise, headache, injection site pain, etc.)
Yes	Female	No	27	catholic	Married	College, pre-university or full university	not very worried	Greater than or equal to the minimum wage (≥1025 soles)	Coast	Urban	Metropolitan Lima	No	One	study	No	3 doses of vaccines against COVID-19	Probably yes	Definitely yes	nothing worried	Most likely	Most likely	Most likely	Most likely	Most likely	No	it did not occur to me	it did not occur to me	it did not occur to me	it did not occur to me	it did not occur to me	it did not occur to me	it did not occur to me	No	No	Yeah; mild, moderate (such as malaise, headache, injection site pain, etc.)
Yes	Female	No	45	other religion	Single	College, pre-university or full university	not at all worried	Greater than or equal to the minimum wage (≥1025 soles)	Coast	Urban	Lambayeque	No	One	Works	No	3 doses of vaccines against COVID-19	Probably yes	Probably yes	moderately concerned	More or less the same	Most likely	Least likely	Least likely	Least likely	No	it did not occur to me	it did not occur to me	it did not occur to me	it did not occur to me	it did not occur to me	it did not occur to me	it did not occur to me	No	No	Yeah; mild, moderate (such as malaise, headache, injection site pain, etc.)
Yes	Male		22	catholic	Single	College, pre-university or full university	not very worried	Greater than or equal to the minimum wage (≥1025 soles)	Coast	Urban	Lambayeque	No	None	Work and study	Yeah	3 doses of vaccines against COVID-19	Definitely yes	Definitely yes	moderately concerned	Most likely	Most likely	Most likely	Most likely	Least likely	No	Happened to me a little or part of the time	Happened to me a little or part of the time	Happened to me a little or part of the time	Happened to me a little or part of the time	Happened to me a little or part of the time	it did not occur to me	Happened to me a little or part of the time	No	No	Yeah; mild, moderate (such as malaise, headache, injection site pain, etc.)
Yes	Male		22	catholic	Single	College, pre-university or full university	not very worried	Less than the minimum wage (<1025 soles)	Mountain range	Rural	Amazon	No	None	Work and study	Yeah	3 doses of vaccines against COVID-19	Probably yes	Definitely yes	moderately concerned	More or less the same	More or less the same	More or less the same	More or less the same	More or less the same	No	Happened to me a little or part of the time	it did not occur to me	it did not occur to me	it did not occur to me	it did not occur to me	it did not occur to me	it did not occur to me	No	Yeah	I did not report adverse events
Yes	Female	No	31	catholic	Single	College, pre-university or full university	somewhat worried	Greater than or equal to the minimum wage (≥1025 soles)	Coast	Urban	Lambayeque	Yeah	One	Works	Yeah	3 doses of vaccines against COVID-19	Definitely yes	Definitely yes	moderately concerned	Most likely	Most likely	Most likely	Most likely	Most likely	No	it did not occur to me	it did not occur to me	it did not occur to me	Happened to me quite a lot or for a good part of the time	it did not occur to me	Happened to me a little or part of the time	it did not occur to me	No	No	I did not report adverse events
Yes	Male		25	evangelical	Single	College, pre-university or full university	somewhat worried	Greater than or equal to the minimum wage (≥1025 soles)	Coast	Urban	Lambayeque	No	None	study	Yeah	3 doses of vaccines against COVID-19	Definitely yes	Definitely yes	nothing worried	Most likely	Most likely	Most likely	Least likely	Least likely	No	it did not occur to me	Happened to me a little or part of the time	it did not occur to me	Happened to me a little or part of the time	it did not occur to me	it did not occur to me	it did not occur to me	No	No	I did not report adverse events
Yes	Female	No	21	evangelical	Single	complete high school	somewhat worried	Less than the minimum wage (<1025 soles)	Coast	Urban	Lambayeque	Yeah	None	Work and study	Yeah	3 doses of vaccines against COVID-19	Probably yes	Probably yes	little worried	Most likely	Most likely	Most likely	Most likely	More or less the same	No	Happened to me a little or part of the time	Happened to me a little or part of the time	Happened to me a little or part of the time	Happened to me a little or part of the time	Happened to me a little or part of the time	it did not occur to me	it did not occur to me	No	No	Yeah; mild, moderate (such as malaise, headache, injection site pain, etc.)
Yes	Female	No	38	catholic	Cohabitant	College, pre-university or full university	Very worried	Greater than or equal to the minimum wage (≥1025 soles)	Coast	Urban	Lambayeque	No	One	Works	No	3 doses of vaccines against COVID-19	Definitely yes	Probably yes	little worried	Most likely	Most likely	More or less the same	More or less the same	Least likely	No	it did not occur to me	Happened to me a little or part of the time	it did not occur to me	Happened to me a little or part of the time	it did not occur to me	it did not occur to me	it did not occur to me	No	Yeah	Yeah; mild, moderate (such as malaise, headache, injection site pain, etc.)
Yes	Male		22	catholic	Single	complete high school	somewhat worried	Greater than or equal to the minimum wage (≥1025 soles)	Coast	Urban	Lambayeque	No	None	Work and study	Yeah	3 doses of vaccines against COVID-19	Definitely yes	Probably yes	moderately concerned	More or less the same	Most likely	Most likely	More or less the same	Least likely	Yeah	Happened to me a little or part of the time	Happened to me a little or part of the time	it did not occur to me	it did not occur to me	it did not occur to me	it did not occur to me	it did not occur to me	No	No	I did not report adverse events
Yes	Male		33	catholic	Cohabitant	College, pre-university or full university	not at all worried	Greater than or equal to the minimum wage (≥1025 soles)	Coast	Urban	Lambayeque	Yeah	One	Works	No	3 doses of vaccines against COVID-19	Definitely yes	Definitely yes	moderately concerned	Most likely	Most likely	Most likely	Most likely	Most likely	No	it did not occur to me	it did not occur to me	it did not occur to me	it did not occur to me	it did not occur to me	it did not occur to me	it did not occur to me	No	No	Yeah; mild, moderate (such as malaise, headache, injection site pain, etc.)
Yes	Male		28	catholic	Single	College, pre-university or full university	Very worried	Greater than or equal to the minimum wage (≥1025 soles)	Coast	Urban	Lambayeque	No	None	Works	Yeah	3 doses of vaccines against COVID-19	Definitely yes	Definitely yes	Very worried	Most likely	Most likely	More or less the same	Most likely	More or less the same	No	it did not occur to me	it did not occur to me	it did not occur to me	it did not occur to me	it did not occur to me	it did not occur to me	it did not occur to me	No	No	I did not report adverse events
Yes	Female	Yeah	29	catholic	Single	complete university graduate	not at all worried	Greater than or equal to the minimum wage (≥1025 soles)	Coast	Urban	Lambayeque	No	Three	Work and study	No	3 doses of vaccines against COVID-19	Definitely yes	Definitely yes	moderately concerned	More or less the same	More or less the same	More or less the same	More or less the same	More or less the same	Yeah	it did not occur to me	it did not occur to me	it did not occur to me	it did not occur to me	it did not occur to me	it did not occur to me	it did not occur to me	No	Yeah	Yeah; mild, moderate (such as malaise, headache, injection site pain, etc.)
Yes	Female	No	38	evangelical	Married	complete elementary school	somewhat worried	Greater than or equal to the minimum wage (≥1025 soles)	Coast	Urban	Lambayeque	No	Three	does not work and does not study		3 doses of vaccines against COVID-19	Probably yes	Definitely yes	little worried	Most likely	Most likely	More or less the same	More or less the same	More or less the same	No	Happened to me quite a lot or for a good part of the time	Happened to me quite a lot or for a good part of the time	Happened to me quite a lot or for a good part of the time	Happened to me quite a lot or for a good part of the time	Happened to me quite a lot or for a good part of the time	Happened to me quite a lot or for a good part of the time	Happened to me quite a lot or for a good part of the time	No	No	Yeah; severely (allergic reaction or requiring hospitalization)
Yes	Male		25	catholic	Single	College, pre-university or full university	somewhat worried	Greater than or equal to the minimum wage (≥1025 soles)	Mountain range	Urban	cajamarca	No	None	does not work and does not study		3 doses of vaccines against COVID-19	Probably yes	Probably yes	moderately concerned	More or less the same	More or less the same	More or less the same	More or less the same	Least likely	No	Happened to me quite a lot or for a good part of the time	Happened to me a little or part of the time	Happened to me quite a lot or for a good part of the time	Happened to me quite a lot or for a good part of the time	Happened to me quite a lot or for a good part of the time	Happened to me a little or part of the time	Happened to me quite a lot or for a good part of the time	No	No	Yeah; mild, moderate (such as malaise, headache, injection site pain, etc.)
Yes	Female	No	52	catholic	Married	College, pre-university or full university	somewhat worried	Less than the minimum wage (<1025 soles)	Coast	Urban	Lambayeque	No	Three	Works	No	3 doses of vaccines against COVID-19	Probably yes	Probably not	moderately concerned	More or less the same	Most likely	Most likely	Most likely	Least likely	No	it did not occur to me	it did not occur to me	it did not occur to me	it did not occur to me	it did not occur to me	it did not occur to me	it did not occur to me	No	No	Yeah; mild, moderate (such as malaise, headache, injection site pain, etc.)
Yes	Male		40	catholic	Married	College, pre-university or full university	not very worried	Less than the minimum wage (<1025 soles)	Coast	Rural	Lambayeque	No	Two	Works	No	3 doses of vaccines against COVID-19	Definitely yes	Definitely yes	Very worried	More or less the same	Most likely	Most likely	Most likely	More or less the same	No	Happened to me quite a lot or for a good part of the time	it did not occur to me	Happened to me a little or part of the time	it did not occur to me	it did not occur to me	it did not occur to me	it did not occur to me	No	No	Yeah; mild, moderate (such as malaise, headache, injection site pain, etc.)
Yes	Female	No	18	catholic	Single	complete high school	not at all worried	Greater than or equal to the minimum wage (≥1025 soles)	Coast	Urban	Lambayeque	No	None	study	Yeah	3 doses of vaccines against COVID-19	Probably yes	Probably yes	moderately concerned	More or less the same	More or less the same	More or less the same	More or less the same	Least likely	No	Happened to me a lot or most of the time	Happened to me a lot or most of the time	Happened to me a lot or most of the time	Happened to me a lot or most of the time	Happened to me a lot or most of the time	Happened to me a lot or most of the time	Happened to me quite a lot or for a good part of the time	No	No	Yeah; mild, moderate (such as malaise, headache, injection site pain, etc.)
Yes	Male		33	evangelical	Married	College, pre-university or full university	somewhat worried	Greater than or equal to the minimum wage (≥1025 soles)	Coast	Urban	Metropolitan Lima	Yeah	Three	Works	No	3 doses of vaccines against COVID-19	Definitely yes	Definitely yes	little worried	More or less the same	Most likely	More or less the same	Most likely	More or less the same	No	it did not occur to me	it did not occur to me	it did not occur to me	it did not occur to me	it did not occur to me	it did not occur to me	it did not occur to me	No	No	I did not report adverse events
Yes	Male		31	catholic	Single	College, pre-university or full university	somewhat worried	Greater than or equal to the minimum wage (≥1025 soles)	Coast	Urban	Lambayeque	No	One	Works	No	3 doses of vaccines against COVID-19	Definitely yes	Probably yes	little worried	More or less the same	Most likely	Most likely	Most likely	Least likely	No	it did not occur to me	it did not occur to me	it did not occur to me	it did not occur to me	it did not occur to me	it did not occur to me	it did not occur to me	No	Yeah	I did not report adverse events
Yes	Female	No	56	evangelical	Cohabitant	complete elementary school	somewhat worried	Less than the minimum wage (<1025 soles)	Coast	Urban	Lambayeque	No	Three	Works	No	3 doses of vaccines against COVID-19	Probably yes	Probably yes	little worried	More or less the same	Most likely	Most likely	Most likely	Least likely	No	it did not occur to me	it did not occur to me	it did not occur to me	it did not occur to me	it did not occur to me	it did not occur to me	it did not occur to me	No	No	I did not report adverse events
Yes	Male		34	catholic	Married	College, pre-university or full university	somewhat worried	Greater than or equal to the minimum wage (≥1025 soles)	Coast	Urban	Metropolitan Lima	No	One	Works	No	3 doses of vaccines against COVID-19	Definitely yes	Definitely yes	moderately concerned	More or less the same	More or less the same	More or less the same	More or less the same	Least likely	No	it did not occur to me	it did not occur to me	it did not occur to me	Happened to me a little or part of the time	it did not occur to me	it did not occur to me	it did not occur to me	No	No	Yeah; mild, moderate (such as malaise, headache, injection site pain, etc.)
Yes	Male		23	atheist or agnostic	Single	complete high school	not very worried	Less than the minimum wage (<1025 soles)	Mountain range	Urban	cajamarca	Yeah	None	study	Yeah	3 doses of vaccines against COVID-19	Definitely yes	Definitely yes	little worried	More or less the same	Most likely	Most likely	Most likely	Least likely	No	it did not occur to me	it did not occur to me	it did not occur to me	it did not occur to me	it did not occur to me	it did not occur to me	it did not occur to me	No	No	Yeah; mild, moderate (such as malaise, headache, injection site pain, etc.)
Yes	Male		26	other religion	Single	complete university graduate	not very worried	Greater than or equal to the minimum wage (≥1025 soles)	Coast	Urban	Metropolitan Lima	No	None	Works	Yeah	3 doses of vaccines against COVID-19	Probably yes	Probably yes	little worried	More or less the same	More or less the same	More or less the same	More or less the same	More or less the same	No	it did not occur to me	Happened to me a little or part of the time	it did not occur to me	Happened to me a little or part of the time	Happened to me a little or part of the time	it did not occur to me	it did not occur to me	No	No	Yeah; mild, moderate (such as malaise, headache, injection site pain, etc.)
Yes	Female	No	26	catholic	Single	College, pre-university or full university	somewhat worried	Greater than or equal to the minimum wage (≥1025 soles)	Coast	Rural	ancash	Yeah	None	Works	No	3 doses of vaccines against COVID-19	Definitely yes	Definitely yes	moderately concerned	Most likely	Most likely	Most likely	Most likely	Most likely	No	it did not occur to me	it did not occur to me	it did not occur to me	it did not occur to me	it did not occur to me	it did not occur to me	it did not occur to me	No	No	Yeah; mild, moderate (such as malaise, headache, injection site pain, etc.)
Yes	Male		37	catholic	Cohabitant	College, pre-university or full university	not very worried	Greater than or equal to the minimum wage (≥1025 soles)	Coast	Urban	Lambayeque	No	One	Works	No	3 doses of vaccines against COVID-19	Probably yes	Probably yes	moderately concerned	More or less the same	Most likely	More or less the same	More or less the same	Least likely	No	it did not occur to me	it did not occur to me	it did not occur to me	Happened to me a little or part of the time	it did not occur to me	it did not occur to me	it did not occur to me	Yeah	No	Yeah; mild, moderate (such as malaise, headache, injection site pain, etc.)
Yes	Male		27	other religion	Cohabitant	College, pre-university or full university	somewhat worried	Greater than or equal to the minimum wage (≥1025 soles)	Coast	Urban	Freedom	Yeah	Two	Works	No	3 doses of vaccines against COVID-19	Probably yes	Probably yes	moderately concerned	More or less the same	More or less the same	More or less the same	Least likely	Least likely	No	Happened to me a little or part of the time	it did not occur to me	Happened to me a little or part of the time	Happened to me a little or part of the time	it did not occur to me	it did not occur to me	it did not occur to me	No	No	Yeah; mild, moderate (such as malaise, headache, injection site pain, etc.)
Yes	Male		32	catholic	Married	complete high school	somewhat worried	Greater than or equal to the minimum wage (≥1025 soles)	Coast	Urban	Lambayeque	No	Two	Works	No	3 doses of vaccines against COVID-19	Probably not	Probably not	Very worried	More or less the same	More or less the same	Least likely	More or less the same	Least likely	No	it did not occur to me	it did not occur to me	it did not occur to me	it did not occur to me	Happened to me a little or part of the time	it did not occur to me	it did not occur to me	No	No	Yeah; mild, moderate (such as malaise, headache, injection site pain, etc.)
Yes	Male		24	evangelical	Single	College, pre-university or full university	somewhat worried	Less than the minimum wage (<1025 soles)	Mountain range	Urban	cajamarca	Yeah	None	study	Yeah	3 doses of vaccines against COVID-19	Probably yes	Probably yes	little worried	More or less the same	More or less the same	More or less the same	More or less the same	Most likely	No	it did not occur to me	it did not occur to me	it did not occur to me	it did not occur to me	it did not occur to me	it did not occur to me	it did not occur to me	No	No	I did not report adverse events
Yes	Male		20	evangelical	Single	complete high school	somewhat worried	Less than the minimum wage (<1025 soles)	Coast	Urban	Lambayeque	No	None	study	Yeah	3 doses of vaccines against COVID-19	Definitely yes	Definitely yes	nothing worried	Most likely	Most likely	Most likely	Most likely	Most likely	Yeah	it did not occur to me	it did not occur to me	it did not occur to me	it did not occur to me	it did not occur to me	it did not occur to me	it did not occur to me	No	No	Yeah; mild, moderate (such as malaise, headache, injection site pain, etc.)
Yes	Male		20	catholic	Single	complete high school	not at all worried	Greater than or equal to the minimum wage (≥1025 soles)	Coast	Urban	piura	No	None	Work and study	No	3 doses of vaccines against COVID-19	Definitely yes	Definitely yes	nothing worried	Most likely	Most likely	More or less the same	More or less the same	More or less the same	Yeah	Happened to me quite a lot or for a good part of the time	Happened to me a little or part of the time	Happened to me a little or part of the time	Happened to me quite a lot or for a good part of the time	Happened to me quite a lot or for a good part of the time	Happened to me a little or part of the time	Happened to me a little or part of the time	No	Yeah	I did not report adverse events
Yes	Male		26	catholic	Single	College, pre-university or full university	somewhat worried	Greater than or equal to the minimum wage (≥1025 soles)	Coast	Urban	Lambayeque	No	None	study	Yeah	3 doses of vaccines against COVID-19	Definitely yes	Definitely yes	little worried	More or less the same	Most likely	Most likely	Most likely	More or less the same	No	it did not occur to me	it did not occur to me	it did not occur to me	it did not occur to me	it did not occur to me	it did not occur to me	it did not occur to me	No	No	Yeah; mild, moderate (such as malaise, headache, injection site pain, etc.)
Yes	Female	No	20	catholic	Single	College, pre-university or full university	somewhat worried	Less than the minimum wage (<1025 soles)	Jungle	Urban	Amazon	No	None	study	Yeah	3 doses of vaccines against COVID-19	Probably yes	Definitely yes	moderately concerned	Most likely	Most likely	Most likely	Most likely	Most likely	No	Happened to me a little or part of the time	Happened to me a little or part of the time	Happened to me a little or part of the time	Happened to me a little or part of the time	Happened to me a little or part of the time	Happened to me a little or part of the time	it did not occur to me	No	No	Yeah; mild, moderate (such as malaise, headache, injection site pain, etc.)
Yes	Male		22	catholic	Single	College, pre-university or full university	somewhat worried	Less than the minimum wage (<1025 soles)	Coast	Urban	Lambayeque	No	None	study	Yeah	3 doses of vaccines against COVID-19	Definitely yes	Definitely yes	nothing worried	Most likely	Most likely	Most likely	Most likely	Least likely	No	Happened to me a little or part of the time	Happened to me a little or part of the time	Happened to me a little or part of the time	Happened to me a little or part of the time	Happened to me a little or part of the time	Happened to me a little or part of the time	Happened to me a little or part of the time	No	No	Yeah; mild, moderate (such as malaise, headache, injection site pain, etc.)
Yes	Female	No	49	evangelical	Married	College, pre-university or full university	not at all worried	Greater than or equal to the minimum wage (≥1025 soles)	Coast	Urban	Lambayeque	No	Two	Works	No	3 doses of vaccines against COVID-19	Definitely yes	Definitely yes	little worried	More or less the same	Most likely	Most likely	Most likely	Least likely	No	it did not occur to me	it did not occur to me	it did not occur to me	Happened to me a little or part of the time	it did not occur to me	it did not occur to me	it did not occur to me	No	Yeah	I did not report adverse events
Yes	Male		29	catholic	Single	College, pre-university or full university	not very worried	Less than the minimum wage (<1025 soles)	Mountain range	Urban	Amazon	No	None	Work and study	Yeah	3 doses of vaccines against COVID-19	Definitely yes	Definitely yes	little worried	Most likely	Most likely	More or less the same	More or less the same	Least likely	No	it did not occur to me	it did not occur to me	it did not occur to me	Happened to me a little or part of the time	it did not occur to me	it did not occur to me	it did not occur to me	No	No	I did not report adverse events
Yes	Female	No	23	catholic	Single	College, pre-university or full university	somewhat worried	Greater than or equal to the minimum wage (≥1025 soles)	Coast	Urban	Lambayeque	No	None	Work and study	No	3 doses of vaccines against COVID-19	Definitely yes	Definitely yes	nothing worried	Most likely	Most likely	Most likely	More or less the same	Least likely	No	it did not occur to me	Happened to me a little or part of the time	it did not occur to me	it did not occur to me	it did not occur to me	it did not occur to me	it did not occur to me	No	No	Yeah; mild, moderate (such as malaise, headache, injection site pain, etc.)
Yes	Male		20	catholic	Single	complete high school	not very worried	Less than the minimum wage (<1025 soles)	Coast	Urban	Lambayeque	No	None	Work and study	Yeah	3 doses of vaccines against COVID-19	Definitely yes	Definitely yes	little worried	Most likely	Most likely	Most likely	Most likely	Most likely	No	it did not occur to me	it did not occur to me	Happened to me quite a lot or for a good part of the time	Happened to me quite a lot or for a good part of the time	it did not occur to me	it did not occur to me	it did not occur to me	No	No	Yeah; mild, moderate (such as malaise, headache, injection site pain, etc.)
Yes	Male		69	other religion	Divorced	complete university graduate	Very worried	Greater than or equal to the minimum wage (≥1025 soles)	Coast	Urban	Lambayeque	Yeah	Three	Works	Yeah	3 doses of vaccines against COVID-19	Definitely yes	Probably yes	moderately concerned	Most likely	Most likely	Most likely	Most likely	Least likely	No	Happened to me a little or part of the time	Happened to me a little or part of the time	it did not occur to me	Happened to me a little or part of the time	it did not occur to me	it did not occur to me	it did not occur to me	No	No	Yeah; mild, moderate (such as malaise, headache, injection site pain, etc.)
Yes	Male		18	evangelical	Single	complete high school	not at all worried	Less than the minimum wage (<1025 soles)	Mountain range	Rural	Amazon	No	Three	study	No	3 doses of vaccines against COVID-19	Probably yes	Probably yes	little worried	Least likely	Most likely	Least likely	More or less the same	Least likely	No	it did not occur to me	it did not occur to me	it did not occur to me	it did not occur to me	it did not occur to me	it did not occur to me	it did not occur to me	No	No	Yeah; mild, moderate (such as malaise, headache, injection site pain, etc.)
Yes	Female	No	19	atheist or agnostic	Single	complete high school	not very worried	Greater than or equal to the minimum wage (≥1025 soles)	Mountain range	Urban	Amazon	No	None	study	No	3 doses of vaccines against COVID-19	Definitely yes	Definitely yes	moderately concerned	Most likely	Most likely	Most likely	Most likely	Most likely	No	it did not occur to me	Happened to me a little or part of the time	it did not occur to me	Happened to me a little or part of the time	it did not occur to me	Happened to me a little or part of the time	it did not occur to me	Yeah	Yeah	I did not report adverse events
Yes	Male		23	catholic	Single	College, pre-university or full university	not very worried	Less than the minimum wage (<1025 soles)	Coast	Urban	Lambayeque	No	None	Work and study	Yeah	3 doses of vaccines against COVID-19	Definitely yes	Definitely yes	little worried	Most likely	Most likely	Most likely	Most likely	Most likely	No	it did not occur to me	it did not occur to me	it did not occur to me	it did not occur to me	it did not occur to me	it did not occur to me	it did not occur to me	No	No	I did not report adverse events
Yes	Female	No	19	catholic	Single	College, pre-university or full university	Very worried	Less than the minimum wage (<1025 soles)	Coast	Urban	Metropolitan Lima	No	None	study	No	3 doses of vaccines against COVID-19	Probably yes	Probably yes	moderately concerned	More or less the same	More or less the same	More or less the same	More or less the same	Least likely	No	it did not occur to me	it did not occur to me	it did not occur to me	Happened to me quite a lot or for a good part of the time	Happened to me a little or part of the time	Happened to me a little or part of the time	it did not occur to me	No	No	Yeah; mild, moderate (such as malaise, headache, injection site pain, etc.)
Yes	Male		23	catholic	Single	College, pre-university or full university	not very worried	Greater than or equal to the minimum wage (≥1025 soles)	Coast	Urban	Lambayeque	No	None	Work and study	No	3 doses of vaccines against COVID-19	Probably yes	Probably yes	little worried	Most likely	Most likely	Most likely	More or less the same	More or less the same	No	it did not occur to me	it did not occur to me	it did not occur to me	it did not occur to me	it did not occur to me	it did not occur to me	it did not occur to me	No	No	I did not report adverse events
Yes	Male		20	catholic	Single	College, pre-university or full university	somewhat worried	Less than the minimum wage (<1025 soles)	Coast	Rural	Lambayeque	Yeah	None	study	No	2 doses of vaccines against COVID-19	Probably yes	Probably yes	little worried	More or less the same	Most likely	Most likely	Most likely	More or less the same	Yeah	it did not occur to me	Happened to me a little or part of the time	Happened to me a little or part of the time	Happened to me a little or part of the time	it did not occur to me	it did not occur to me	it did not occur to me	No	No	I did not report adverse events
Yes	Male		23	other religion	Single	complete high school	somewhat worried	Greater than or equal to the minimum wage (≥1025 soles)	Coast	Urban	Lambayeque	No	None	study	Yeah	3 doses of vaccines against COVID-19	Probably not	Probably yes	little worried	More or less the same	More or less the same	Most likely	More or less the same	More or less the same	No	it did not occur to me	it did not occur to me	it did not occur to me	it did not occur to me	it did not occur to me	it did not occur to me	it did not occur to me	No	No	Yeah; mild, moderate (such as malaise, headache, injection site pain, etc.)
Yes	Female	No	24	catholic	Single	College, pre-university or full university	not very worried	Greater than or equal to the minimum wage (≥1025 soles)	Jungle	Urban	cajamarca	No	None	study	Yeah	3 doses of vaccines against COVID-19	Definitely yes	Definitely yes	nothing worried	Most likely	Most likely	Most likely	Most likely	More or less the same	No	it did not occur to me	it did not occur to me	it did not occur to me	it did not occur to me	it did not occur to me	it did not occur to me	it did not occur to me	No	Yeah	I did not report adverse events
Yes	Female	No	22	evangelical	Single	complete high school	not at all worried	Greater than or equal to the minimum wage (≥1025 soles)	Jungle	Urban	Amazon	No	None	study	Yeah	3 doses of vaccines against COVID-19	Definitely yes	Definitely yes	moderately concerned	Least likely	Most likely	Most likely	Most likely	Least likely	No	it did not occur to me	it did not occur to me	it did not occur to me	it did not occur to me	it did not occur to me	it did not occur to me	it did not occur to me	No	No	Yeah; mild, moderate (such as malaise, headache, injection site pain, etc.)
Yes	Male		27	catholic	Single	College, pre-university or full university	somewhat worried	Less than the minimum wage (<1025 soles)	Coast	Urban	Lambayeque	No	None	Works	Yeah	3 doses of vaccines against COVID-19	Definitely yes	Probably yes	little worried	Most likely	Most likely	Most likely	Most likely	Least likely	No	Happened to me a little or part of the time	Happened to me a little or part of the time	it did not occur to me	it did not occur to me	Happened to me a little or part of the time	it did not occur to me	it did not occur to me	No	No	Yeah; mild, moderate (such as malaise, headache, injection site pain, etc.)
Yes	Female	Yeah	19	catholic	Single	complete high school	not very worried	Less than the minimum wage (<1025 soles)	Coast	Urban	cajamarca	No	None	study	Yeah	3 doses of vaccines against COVID-19	Definitely yes	Probably yes	little worried	More or less the same	Most likely	Most likely	More or less the same	More or less the same	No	it did not occur to me	it did not occur to me	it did not occur to me	Happened to me a little or part of the time	Happened to me a little or part of the time	it did not occur to me	it did not occur to me	No	No	Yeah; mild, moderate (such as malaise, headache, injection site pain, etc.)
Yes	Male		21	evangelical	Single	College, pre-university or full university	somewhat worried	Less than the minimum wage (<1025 soles)	Jungle	Rural	Amazon	No	None	study	Yeah	3 doses of vaccines against COVID-19	Probably yes	Probably yes	moderately concerned	Most likely	Most likely	Most likely	Most likely	Least likely	No	it did not occur to me	it did not occur to me	it did not occur to me	it did not occur to me	it did not occur to me	it did not occur to me	it did not occur to me	No	No	I did not report adverse events
Yes	Male		22	catholic	Single	College, pre-university or full university	somewhat worried	Less than the minimum wage (<1025 soles)	Coast	Urban	Lambayeque	No	None	Work and study	No	3 doses of vaccines against COVID-19	Definitely yes	Definitely yes	moderately concerned	Most likely	Most likely	Most likely	Most likely	More or less the same	No	it did not occur to me	Happened to me quite a lot or for a good part of the time	Happened to me quite a lot or for a good part of the time	Happened to me quite a lot or for a good part of the time	Happened to me quite a lot or for a good part of the time	it did not occur to me	it did not occur to me	No	No	I did not report adverse events
Yes	Female	No	20	atheist or agnostic	Single	complete high school	not at all worried	Greater than or equal to the minimum wage (≥1025 soles)	Coast	Urban	Lambayeque	No	None	study	Yeah	3 doses of vaccines against COVID-19	Probably yes	Probably yes	little worried	More or less the same	Most likely	Most likely	Most likely	Least likely	No	Happened to me a little or part of the time	Happened to me a little or part of the time	it did not occur to me	it did not occur to me	Happened to me a little or part of the time	it did not occur to me	it did not occur to me	No	No	Yeah; mild, moderate (such as malaise, headache, injection site pain, etc.)
Yes	Female	No	20	catholic	Single	College, pre-university or full university	Very worried	Greater than or equal to the minimum wage (≥1025 soles)	Coast	Urban	Lambayeque	No	None	study	Yeah	3 doses of vaccines against COVID-19	Definitely yes	Definitely yes	moderately concerned	More or less the same	Most likely	Most likely	Most likely	Least likely	No	Happened to me quite a lot or for a good part of the time	Happened to me quite a lot or for a good part of the time	Happened to me a little or part of the time	Happened to me a lot or most of the time	Happened to me a little or part of the time	Happened to me quite a lot or for a good part of the time	Happened to me a little or part of the time	No	No	Yeah; mild, moderate (such as malaise, headache, injection site pain, etc.)
Yes	Female	No	19	evangelical	Single	College, pre-university or full university	somewhat worried	Less than the minimum wage (<1025 soles)	Coast	Urban	Lambayeque	No	None	study	No	3 doses of vaccines against COVID-19	Definitely yes	Definitely yes	little worried	Most likely	Most likely	Most likely	Most likely	More or less the same	No	Happened to me a little or part of the time	Happened to me a little or part of the time	it did not occur to me	Happened to me a little or part of the time	Happened to me a little or part of the time	Happened to me a little or part of the time	Happened to me a little or part of the time	No	No	Yeah; mild, moderate (such as malaise, headache, injection site pain, etc.)
Yes	Female	No	20	catholic	Single	complete high school	not very worried	Less than the minimum wage (<1025 soles)	Mountain range	Rural	cajamarca	No	None	study	Yeah	3 doses of vaccines against COVID-19	Probably yes	Probably yes	moderately concerned	Most likely	Most likely	Most likely	Most likely	More or less the same	No	Happened to me a little or part of the time	Happened to me quite a lot or for a good part of the time	Happened to me a little or part of the time	Happened to me quite a lot or for a good part of the time	Happened to me a little or part of the time	Happened to me a little or part of the time	it did not occur to me	No	Yeah	Yeah; mild, moderate (such as malaise, headache, injection site pain, etc.)
Yes	Male		38	catholic	Single	complete university graduate	not very worried	Greater than or equal to the minimum wage (≥1025 soles)	Coast	Urban	Lambayeque	No	None	Works	No	3 doses of vaccines against COVID-19	Definitely yes	Definitely yes	little worried	Most likely	Most likely	Most likely	Most likely	Most likely	No	it did not occur to me	it did not occur to me	it did not occur to me	it did not occur to me	it did not occur to me	it did not occur to me	it did not occur to me	No	No	Yeah; mild, moderate (such as malaise, headache, injection site pain, etc.)
Yes	Female	No	24	catholic	Single	College, pre-university or full university	somewhat worried	Greater than or equal to the minimum wage (≥1025 soles)	Coast	Urban	Lambayeque	No	None	Works	No	3 doses of vaccines against COVID-19	Definitely not	Definitely not	Very worried	Least likely	Least likely	Least likely	Least likely	Least likely	Yeah	Happened to me quite a lot or for a good part of the time	Happened to me quite a lot or for a good part of the time	Happened to me quite a lot or for a good part of the time	Happened to me quite a lot or for a good part of the time	Happened to me quite a lot or for a good part of the time	Happened to me quite a lot or for a good part of the time	Happened to me a little or part of the time	No	No	Yeah; mild, moderate (such as malaise, headache, injection site pain, etc.)
Yes	Male		21	catholic	Single	College, pre-university or full university	not at all worried	Greater than or equal to the minimum wage (≥1025 soles)	Coast	Urban	Lambayeque	No	None	Work and study	No	3 doses of vaccines against COVID-19	Definitely yes	Definitely yes	little worried	Most likely	Most likely	Most likely	Most likely	More or less the same	No	Happened to me quite a lot or for a good part of the time	Happened to me quite a lot or for a good part of the time	Happened to me a little or part of the time	Happened to me a little or part of the time	Happened to me quite a lot or for a good part of the time	Happened to me quite a lot or for a good part of the time	Happened to me quite a lot or for a good part of the time	No	No	Yeah; mild, moderate (such as malaise, headache, injection site pain, etc.)
Yes	Female	No	48	other religion	Married	College, pre-university or full university	somewhat worried	Greater than or equal to the minimum wage (≥1025 soles)	Coast	Urban	Lambayeque	No	One	Works	Yeah	3 doses of vaccines against COVID-19	Definitely yes	Definitely yes	little worried	Most likely	Most likely	Most likely	Most likely	Least likely	No	it did not occur to me	it did not occur to me	it did not occur to me	Happened to me a little or part of the time	it did not occur to me	Happened to me a little or part of the time	it did not occur to me	No	No	Yeah; mild, moderate (such as malaise, headache, injection site pain, etc.)
Yes	Male		24	catholic	Single	College, pre-university or full university	not very worried	Greater than or equal to the minimum wage (≥1025 soles)	Coast	Urban	Lambayeque	No	None	Work and study	No	3 doses of vaccines against COVID-19	Definitely yes	Probably not	little worried	More or less the same	More or less the same	More or less the same	More or less the same	Least likely	No	it did not occur to me	it did not occur to me	Happened to me a little or part of the time	it did not occur to me	it did not occur to me	it did not occur to me	it did not occur to me	No	No	Yeah; mild, moderate (such as malaise, headache, injection site pain, etc.)
Yes	Female	No	20	catholic	Single	College, pre-university or full university	not at all worried	Greater than or equal to the minimum wage (≥1025 soles)	Coast	Urban	Lambayeque	No	None	study	No	3 doses of vaccines against COVID-19	Definitely yes	Probably yes	moderately concerned	Least likely	Most likely	Least likely	Least likely	Least likely	No	Happened to me quite a lot or for a good part of the time	Happened to me quite a lot or for a good part of the time	Happened to me quite a lot or for a good part of the time	Happened to me quite a lot or for a good part of the time	Happened to me quite a lot or for a good part of the time	it did not occur to me	it did not occur to me	No	No	Yeah; mild, moderate (such as malaise, headache, injection site pain, etc.)
Yes	Female	No	24	catholic	Single	College, pre-university or full university	not at all worried	Greater than or equal to the minimum wage (≥1025 soles)	Coast	Urban	Lambayeque	Yeah	None	Work and study	No	3 doses of vaccines against COVID-19	Definitely yes	Definitely yes	nothing worried	Most likely	Most likely	Most likely	Most likely	Least likely	No	Happened to me a little or part of the time	Happened to me a little or part of the time	Happened to me a little or part of the time	Happened to me a little or part of the time	Happened to me a little or part of the time	Happened to me a little or part of the time	it did not occur to me	No	No	Yeah; mild, moderate (such as malaise, headache, injection site pain, etc.)
Yes	Female	No	47	catholic	Divorced	complete university graduate	somewhat worried	Greater than or equal to the minimum wage (≥1025 soles)	Coast	Urban	callao	No	One	Works	No	3 doses of vaccines against COVID-19	Probably yes	Probably not	little worried	More or less the same	More or less the same	More or less the same	More or less the same	Least likely	No	it did not occur to me	it did not occur to me	it did not occur to me	it did not occur to me	it did not occur to me	it did not occur to me	it did not occur to me	No	No	Yeah; mild, moderate (such as malaise, headache, injection site pain, etc.)
Yes	Female	No	23	catholic	Single	complete high school	not very worried	Greater than or equal to the minimum wage (≥1025 soles)	Coast	Urban	Lambayeque	No	None	study	Yeah	3 doses of vaccines against COVID-19	Definitely yes	Probably yes	little worried	Most likely	Most likely	Most likely	Most likely	Most likely	No	it did not occur to me	it did not occur to me	it did not occur to me	it did not occur to me	it did not occur to me	it did not occur to me	it did not occur to me	No	Yeah	Yeah; mild, moderate (such as malaise, headache, injection site pain, etc.)
Yes	Female	No	43	catholic	Married	College, pre-university or full university	not at all worried	Greater than or equal to the minimum wage (≥1025 soles)	Coast	Urban	Lambayeque	No	Three	Works	Yeah	3 doses of vaccines against COVID-19	Probably yes	Probably yes	moderately concerned	Most likely	Most likely	Most likely	Most likely	Most likely	No	it did not occur to me	it did not occur to me	it did not occur to me	Happened to me a little or part of the time	it did not occur to me	it did not occur to me	it did not occur to me	No	No	I did not report adverse events
Yes	Female	No	29	catholic	Married	complete university graduate	not very worried	Greater than or equal to the minimum wage (≥1025 soles)	Coast	Urban	Lambayeque	No	None	Works	No	2 doses of vaccines against COVID-19	Probably not	Probably yes	moderately concerned	More or less the same	More or less the same	More or less the same	Most likely	Least likely	No	it did not occur to me	it did not occur to me	Happened to me a little or part of the time	Happened to me a little or part of the time	Happened to me a little or part of the time	it did not occur to me	it did not occur to me	No	Yeah	I did not report adverse events
Yes	Female	No	23	catholic	Single	complete high school	not very worried	Greater than or equal to the minimum wage (≥1025 soles)	Coast	Urban	Lambayeque	No	None	Work and study	Yeah	3 doses of vaccines against COVID-19	Probably yes	Probably yes	little worried	More or less the same	Most likely	Most likely	Most likely	Least likely	No	Happened to me a little or part of the time	it did not occur to me	it did not occur to me	Happened to me a little or part of the time	Happened to me a little or part of the time	it did not occur to me	it did not occur to me	No	No	Yeah; mild, moderate (such as malaise, headache, injection site pain, etc.)
Yes	Male		22	evangelical	Single	College, pre-university or full university	somewhat worried	Greater than or equal to the minimum wage (≥1025 soles)	Coast	Rural	Lambayeque	No	None	study	No	2 doses of vaccines against COVID-19	Probably yes	Probably yes	little worried	More or less the same	More or less the same	More or less the same	More or less the same	Least likely	No	Happened to me quite a lot or for a good part of the time	it did not occur to me	Happened to me a little or part of the time	it did not occur to me	it did not occur to me	it did not occur to me	it did not occur to me	No	No	Yeah; mild, moderate (such as malaise, headache, injection site pain, etc.)
Yes	Female	No	61	atheist or agnostic	Married	College, pre-university or full university	not at all worried	Greater than or equal to the minimum wage (≥1025 soles)	Coast	Urban	Lambayeque	No	Two	Works	No	3 doses of vaccines against COVID-19	Probably not	Probably yes	moderately concerned	More or less the same	Most likely	More or less the same	More or less the same	Least likely	No	it did not occur to me	it did not occur to me	it did not occur to me	it did not occur to me	it did not occur to me	it did not occur to me	it did not occur to me	No	No	I did not report adverse events
Yes	Male		22	catholic	Single	College, pre-university or full university	somewhat worried	Greater than or equal to the minimum wage (≥1025 soles)	Mountain range	Urban	cajamarca	No	None	Works	No	3 doses of vaccines against COVID-19	Definitely yes	Definitely yes	little worried	Most likely	Most likely	Most likely	Most likely	Most likely	No	it did not occur to me	it did not occur to me	it did not occur to me	it did not occur to me	it did not occur to me	it did not occur to me	it did not occur to me	No	Yeah	I did not report adverse events
Yes	Female	No	22	catholic	Single	College, pre-university or full university	not very worried	Greater than or equal to the minimum wage (≥1025 soles)	Jungle	Urban	cajamarca	No	None	Work and study	Yeah	3 doses of vaccines against COVID-19	Definitely yes	Definitely yes	little worried	Most likely	Most likely	Most likely	Most likely	More or less the same	No	it did not occur to me	it did not occur to me	it did not occur to me	it did not occur to me	it did not occur to me	it did not occur to me	it did not occur to me	No	No	I did not report adverse events
Yes	Male		23	catholic	Single	College, pre-university or full university	somewhat worried	Greater than or equal to the minimum wage (≥1025 soles)	Coast	Urban	Lambayeque	Yeah	None	Work and study	Yeah	3 doses of vaccines against COVID-19	Definitely yes	Definitely yes	little worried	More or less the same	Most likely	Most likely	Most likely	More or less the same	No	it did not occur to me	Happened to me a little or part of the time	it did not occur to me	it did not occur to me	it did not occur to me	it did not occur to me	it did not occur to me	No	No	Yeah; mild, moderate (such as malaise, headache, injection site pain, etc.)
Yes	Male		28	catholic	Single	College, pre-university or full university	somewhat worried	Less than the minimum wage (<1025 soles)	Mountain range	Urban	piura	No	None	Work and study	Yeah	3 doses of vaccines against COVID-19	Definitely yes	Probably yes	nothing worried	More or less the same	More or less the same	More or less the same	More or less the same	More or less the same	No	it did not occur to me	it did not occur to me	it did not occur to me	it did not occur to me	it did not occur to me	it did not occur to me	it did not occur to me	No	No	I did not report adverse events
Yes	Female	No	20	catholic	Single	complete high school	somewhat worried	Less than the minimum wage (<1025 soles)	Coast	Urban	Lambayeque	Yeah	None	study	Yeah	3 doses of vaccines against COVID-19	Probably yes	Probably yes	moderately concerned	More or less the same	Most likely	Most likely	Most likely	Least likely	No	Happened to me a little or part of the time	Happened to me quite a lot or for a good part of the time	Happened to me quite a lot or for a good part of the time	Happened to me quite a lot or for a good part of the time	Happened to me quite a lot or for a good part of the time	Happened to me a little or part of the time	it did not occur to me	No	Yeah	Yeah; mild, moderate (such as malaise, headache, injection site pain, etc.)
Yes	Male		35	catholic	Single	College, pre-university or full university	Very worried	Greater than or equal to the minimum wage (≥1025 soles)	Coast	Urban	Lambayeque	No	One	Works	No	3 doses of vaccines against COVID-19	Definitely yes	Definitely yes	little worried	Most likely	Most likely	Most likely	Most likely	Most likely	No	it did not occur to me	it did not occur to me	it did not occur to me	Happened to me a little or part of the time	it did not occur to me	Happened to me a little or part of the time	it did not occur to me	No	Yeah	I did not report adverse events
Yes	Male		22	evangelical	Single	complete high school	somewhat worried	Greater than or equal to the minimum wage (≥1025 soles)	Coast	Urban	Metropolitan Lima	No	None	study	No	2 doses of vaccines against COVID-19	Probably yes	Probably yes	little worried	More or less the same	More or less the same	More or less the same	More or less the same	More or less the same	No	it did not occur to me	it did not occur to me	it did not occur to me	Happened to me a little or part of the time	Happened to me a little or part of the time	it did not occur to me	Happened to me a little or part of the time	No	No	Yeah; mild, moderate (such as malaise, headache, injection site pain, etc.)
Yes	Male		23	catholic	Single	complete high school	not at all worried	Greater than or equal to the minimum wage (≥1025 soles)	Coast	Urban	Lambayeque	No	None	study	Yeah	3 doses of vaccines against COVID-19	Probably yes	Probably yes	little worried	More or less the same	Most likely	Most likely	Most likely	Most likely	No	it did not occur to me	Happened to me a little or part of the time	it did not occur to me	Happened to me a little or part of the time	Happened to me a little or part of the time	it did not occur to me	it did not occur to me	No	No	I did not report adverse events
Yes	Male		21	catholic	Single	College, pre-university or full university	not very worried	Greater than or equal to the minimum wage (≥1025 soles)	Coast	Urban	Lambayeque	No	None	study	Yeah	3 doses of vaccines against COVID-19	Definitely yes	Definitely yes	little worried	Most likely	Most likely	Most likely	Most likely	Least likely	No	it did not occur to me	Happened to me a little or part of the time	Happened to me quite a lot or for a good part of the time	Happened to me a little or part of the time	Happened to me a little or part of the time	it did not occur to me	it did not occur to me	No	No	I did not report adverse events
Yes	Female	No	50	catholic	Single	College, pre-university or full university	somewhat worried	Greater than or equal to the minimum wage (≥1025 soles)	Coast	Urban	Lambayeque	No	Two	Works	No	2 doses of vaccines against COVID-19	Definitely yes	Definitely yes	Very worried	Most likely	Most likely	Most likely	Most likely	Least likely	No	it did not occur to me	Happened to me a little or part of the time	it did not occur to me	it did not occur to me	it did not occur to me	it did not occur to me	it did not occur to me	No	No	Yeah; mild, moderate (such as malaise, headache, injection site pain, etc.)
Yes	Male		51	catholic	Cohabitant	College, pre-university or full university	Very worried	Greater than or equal to the minimum wage (≥1025 soles)	Coast	Urban	Metropolitan Lima	No	Two	Works	No	3 doses of vaccines against COVID-19	Definitely yes	Probably yes	Very worried	More or less the same	More or less the same	More or less the same	More or less the same	More or less the same	No	it did not occur to me	it did not occur to me	it did not occur to me	it did not occur to me	it did not occur to me	it did not occur to me	it did not occur to me	No	No	Yeah; mild, moderate (such as malaise, headache, injection site pain, etc.)
Yes	Male		48	catholic	Married	College, pre-university or full university	not very worried	Greater than or equal to the minimum wage (≥1025 soles)	Coast	Urban	piura	No	Two	Works	No	3 doses of vaccines against COVID-19	Definitely yes	Definitely yes	little worried	Most likely	Most likely	Most likely	Most likely	More or less the same	Yeah	it did not occur to me	it did not occur to me	it did not occur to me	it did not occur to me	it did not occur to me	it did not occur to me	it did not occur to me	Yeah	No	I did not report adverse events
Yes	Male		25	catholic	Single	College, pre-university or full university	somewhat worried	Less than the minimum wage (<1025 soles)	Mountain range	Rural	cajamarca	Yeah	None	Work and study	Yeah	3 doses of vaccines against COVID-19	Probably not	Probably yes	moderately concerned	Least likely	Least likely	Least likely	Least likely	Least likely	No	it did not occur to me	Happened to me a little or part of the time	it did not occur to me	Happened to me a little or part of the time	Happened to me a little or part of the time	it did not occur to me	it did not occur to me	No	No	Yeah; mild, moderate (such as malaise, headache, injection site pain, etc.)
Yes	Female	No	30	catholic	Single	College, pre-university or full university	somewhat worried	Greater than or equal to the minimum wage (≥1025 soles)	Coast	Urban	Lambayeque	No	Three	Works	No	3 doses of vaccines against COVID-19	Definitely yes	Probably yes	moderately concerned	Most likely	Most likely	Most likely	Most likely	More or less the same	No	Happened to me a little or part of the time	Happened to me a little or part of the time	it did not occur to me	it did not occur to me	it did not occur to me	it did not occur to me	it did not occur to me	No	Yeah	Yeah; mild, moderate (such as malaise, headache, injection site pain, etc.)
Yes	Male		50	catholic	Divorced	complete high school	not very worried	Greater than or equal to the minimum wage (≥1025 soles)	Coast	Urban	Lambayeque	No	Two	Works	No	3 doses of vaccines against COVID-19	Definitely yes	Definitely yes	nothing worried	Most likely	Most likely	Most likely	Most likely	Most likely	No	it did not occur to me	it did not occur to me	it did not occur to me	it did not occur to me	it did not occur to me	it did not occur to me	it did not occur to me	No	No	I did not report adverse events
Yes	Female	No	40	catholic	Cohabitant	College, pre-university or full university	not very worried	Greater than or equal to the minimum wage (≥1025 soles)	Coast	Urban	Lambayeque	No	Three	Works	No	3 doses of vaccines against COVID-19	Probably yes	Probably yes	little worried	More or less the same	More or less the same	More or less the same	More or less the same	More or less the same	No	it did not occur to me	it did not occur to me	it did not occur to me	Happened to me a little or part of the time	it did not occur to me	it did not occur to me	it did not occur to me	No	No	I did not report adverse events
Yes	Female	No	37	catholic	Cohabitant	complete high school	Very worried	Greater than or equal to the minimum wage (≥1025 soles)	Coast	Urban	Lambayeque	No	More than three	Works	No	3 doses of vaccines against COVID-19	Definitely yes	Definitely yes	moderately concerned	Most likely	Most likely	Most likely	More or less the same	Least likely	No	it did not occur to me	it did not occur to me	it did not occur to me	it did not occur to me	it did not occur to me	it did not occur to me	it did not occur to me	No	No	Yeah; mild, moderate (such as malaise, headache, injection site pain, etc.)
No
Yes	Female	No	21	catholic	Single	College, pre-university or full university	not at all worried	Greater than or equal to the minimum wage (≥1025 soles)	Coast	Urban	Lambayeque	No	None	Work and study	Yeah	3 doses of vaccines against COVID-19	Definitely yes	Definitely yes	little worried	More or less the same	Most likely	Most likely	Most likely	Least likely	No	it did not occur to me	it did not occur to me	it did not occur to me	it did not occur to me	Happened to me a little or part of the time	it did not occur to me	it did not occur to me	No	No	Yeah; mild, moderate (such as malaise, headache, injection site pain, etc.)
Yes	Female	No	26	catholic	Single	College, pre-university or full university	Very worried	Less than the minimum wage (<1025 soles)	Coast	Urban	Lambayeque	No	Three	Work and study	No	3 doses of vaccines against COVID-19	Probably yes	Probably not	Very worried	More or less the same	More or less the same	More or less the same	More or less the same	More or less the same	No	Happened to me quite a lot or for a good part of the time	it did not occur to me	Happened to me a little or part of the time	Happened to me a little or part of the time	Happened to me a little or part of the time	it did not occur to me	it did not occur to me	No	No	Yeah; mild, moderate (such as malaise, headache, injection site pain, etc.)
Yes	Male		23	evangelical	Single	complete high school	not at all worried	Greater than or equal to the minimum wage (≥1025 soles)	Coast	Urban	Lambayeque	No	None	study	Yeah	3 doses of vaccines against COVID-19	Definitely yes	Definitely yes	little worried	Most likely	Most likely	Most likely	Most likely	Least likely	No	it did not occur to me	it did not occur to me	it did not occur to me	it did not occur to me	it did not occur to me	it did not occur to me	it did not occur to me	No	No	Yeah; mild, moderate (such as malaise, headache, injection site pain, etc.)
Yes	Female	No	39	evangelical	Cohabitant	complete high school	not very worried	Less than the minimum wage (<1025 soles)	Coast	Urban	Lambayeque	No	More than three	Work and study	No	3 doses of vaccines against COVID-19	Probably not	Probably yes	little worried	More or less the same	More or less the same	Most likely	Most likely	Least likely	No	it did not occur to me	it did not occur to me	it did not occur to me	Happened to me a little or part of the time	it did not occur to me	it did not occur to me	it did not occur to me	No	No	Yeah; mild, moderate (such as malaise, headache, injection site pain, etc.)
Yes	Female	No	38	evangelical	Married	College, pre-university or full university	somewhat worried	Less than the minimum wage (<1025 soles)	Coast	Urban	Lambayeque	No	Two	Works	No	2 doses of vaccines against COVID-19	Definitely not	Probably yes	Very worried	Least likely	More or less the same	Least likely	Least likely	Least likely	No	it did not occur to me	it did not occur to me	Happened to me a little or part of the time	it did not occur to me	Happened to me a little or part of the time	it did not occur to me	it did not occur to me	No	No	Yeah; mild, moderate (such as malaise, headache, injection site pain, etc.)
Yes	Male		27	catholic	Cohabitant	complete university graduate	not very worried	Greater than or equal to the minimum wage (≥1025 soles)	Coast	Urban	Metropolitan Lima	No	None	Works	No	3 doses of vaccines against COVID-19	Probably yes	Probably yes	little worried	Most likely	Most likely	More or less the same	More or less the same	Least likely	No	it did not occur to me	it did not occur to me	it did not occur to me	it did not occur to me	it did not occur to me	it did not occur to me	it did not occur to me	No	Yeah	Yeah; mild, moderate (such as malaise, headache, injection site pain, etc.)
Yes	Female	No	21	evangelical	Single	complete high school	not very worried	Greater than or equal to the minimum wage (≥1025 soles)	Coast	Urban	Lambayeque	No	None	study	Yeah	3 doses of vaccines against COVID-19	Definitely yes	Definitely yes	moderately concerned	Least likely	Most likely	Most likely	Most likely	Least likely	No	it did not occur to me	it did not occur to me	Happened to me a little or part of the time	Happened to me a little or part of the time	Happened to me a little or part of the time	it did not occur to me	Happened to me a little or part of the time	No	No	I did not report adverse events
Yes	Female	No	48	catholic	Cohabitant	College, pre-university or full university	not very worried	Greater than or equal to the minimum wage (≥1025 soles)	Coast	Urban	Lambayeque	No	Two	Works	No	3 doses of vaccines against COVID-19	Probably not	Probably not	Very worried	Least likely	Most likely	More or less the same	More or less the same	Least likely	No	Happened to me a little or part of the time	Happened to me a little or part of the time	Happened to me a little or part of the time	Happened to me a little or part of the time	Happened to me a little or part of the time	Happened to me a little or part of the time	Happened to me a little or part of the time	No	No	Yeah; mild, moderate (such as malaise, headache, injection site pain, etc.)
Yes	Female	No	19	catholic	Single	complete high school	somewhat worried	Less than the minimum wage (<1025 soles)	Coast	Urban	Lambayeque	No	None	study	Yeah	3 doses of vaccines against COVID-19	Definitely not	Probably not	little worried	Least likely	Most likely	Most likely	More or less the same	Least likely	No	it did not occur to me	Happened to me quite a lot or for a good part of the time	Happened to me a lot or most of the time	Happened to me quite a lot or for a good part of the time	Happened to me quite a lot or for a good part of the time	Happened to me quite a lot or for a good part of the time	it did not occur to me	No	Yeah	I did not report adverse events
Yes	Female	No	52	catholic	Married	complete high school	somewhat worried	Less than the minimum wage (<1025 soles)	Coast	Urban	Lambayeque	No	One	Works	No	3 doses of vaccines against COVID-19	Probably yes	Probably yes	little worried	More or less the same	Most likely	More or less the same	More or less the same	Least likely	No	Happened to me a little or part of the time	Happened to me a little or part of the time	Happened to me a little or part of the time	Happened to me a little or part of the time	Happened to me a little or part of the time	Happened to me a little or part of the time	it did not occur to me	No	Yeah	Yeah; mild, moderate (such as malaise, headache, injection site pain, etc.)
Yes	Female	No	40	evangelical	Married	College, pre-university or full university	Very worried	Greater than or equal to the minimum wage (≥1025 soles)	Coast	Urban	Lambayeque	No	One	Works	No	3 doses of vaccines against COVID-19	Probably yes	Probably yes	moderately concerned	Most likely	Most likely	Most likely	Most likely	More or less the same	No	it did not occur to me	it did not occur to me	it did not occur to me	it did not occur to me	it did not occur to me	it did not occur to me	it did not occur to me	No	No	Yeah; mild, moderate (such as malaise, headache, injection site pain, etc.)
Yes	Male		35	catholic	Single	College, pre-university or full university	not at all worried	Greater than or equal to the minimum wage (≥1025 soles)	Mountain range	Urban	Amazon	No	None	Work and study	Yeah	3 doses of vaccines against COVID-19	Definitely yes	Definitely yes	moderately concerned	More or less the same	Most likely	Most likely	Most likely	More or less the same	Yeah	it did not occur to me	it did not occur to me	it did not occur to me	it did not occur to me	it did not occur to me	it did not occur to me	it did not occur to me	No	No	Yeah; mild, moderate (such as malaise, headache, injection site pain, etc.)
Yes	Female	No	20	catholic	Single	College, pre-university or full university	not very worried	Greater than or equal to the minimum wage (≥1025 soles)	Coast	Urban	Lambayeque	No	None	study	Yeah	3 doses of vaccines against COVID-19	Definitely yes	Definitely yes	moderately concerned	Most likely	Most likely	Most likely	Most likely	More or less the same	No	Happened to me a little or part of the time	Happened to me a little or part of the time	it did not occur to me	Happened to me a little or part of the time	Happened to me a little or part of the time	it did not occur to me	it did not occur to me	No	No	Yeah; mild, moderate (such as malaise, headache, injection site pain, etc.)
Yes	Male		20	catholic	Single	complete high school	not very worried	Less than the minimum wage (<1025 soles)	Coast	Urban	Lambayeque	Yeah	None	study	No	3 doses of vaccines against COVID-19	Definitely yes	Probably yes	Very worried	Most likely	Most likely	Most likely	Most likely	Least likely	No	it did not occur to me	it did not occur to me	it did not occur to me	it did not occur to me	it did not occur to me	Happened to me a little or part of the time	it did not occur to me	No	Yeah	I did not report adverse events
Yes	Female	No	31	catholic	Cohabitant	complete university graduate	not very worried	Greater than or equal to the minimum wage (≥1025 soles)	Coast	Urban	Lambayeque	Yeah	Two	Work and study	No	3 doses of vaccines against COVID-19	Definitely yes	Definitely yes	nothing worried	Most likely	Most likely	Most likely	Most likely	Most likely	No	it did not occur to me	it did not occur to me	it did not occur to me	it did not occur to me	it did not occur to me	it did not occur to me	it did not occur to me	No	No	I did not report adverse events
Yes	Male		25	evangelical	Single	College, pre-university or full university	somewhat worried	Less than the minimum wage (<1025 soles)	Mountain range	Urban	cajamarca	No	None	Works	No	2 doses of vaccines against COVID-19	Probably yes	Definitely yes	moderately concerned	More or less the same	More or less the same	More or less the same	More or less the same	More or less the same	No	Happened to me quite a lot or for a good part of the time	Happened to me quite a lot or for a good part of the time	Happened to me quite a lot or for a good part of the time	Happened to me quite a lot or for a good part of the time	Happened to me quite a lot or for a good part of the time	Happened to me quite a lot or for a good part of the time	Happened to me quite a lot or for a good part of the time	No	No	Yeah; severely (allergic reaction or requiring hospitalization)
Yes	Male		20	catholic	Single	complete high school	Very worried	Greater than or equal to the minimum wage (≥1025 soles)	Coast	Urban	piura	Yeah	None	Work and study	No	2 doses of vaccines against COVID-19	Probably yes	Probably not	nothing worried	More or less the same	More or less the same	More or less the same	More or less the same	Least likely	No	Happened to me quite a lot or for a good part of the time	Happened to me a little or part of the time	Happened to me a little or part of the time	Happened to me a little or part of the time	Happened to me a little or part of the time	Happened to me a little or part of the time	Happened to me a little or part of the time	No	No	Yeah; mild, moderate (such as malaise, headache, injection site pain, etc.)
Yes	Female	No	34	catholic	Cohabitant	College, pre-university or full university	not very worried	Greater than or equal to the minimum wage (≥1025 soles)	Coast	Urban	Lambayeque	Yeah	More than three	Works	No	3 doses of vaccines against COVID-19	Probably yes	Probably yes	moderately concerned	More or less the same	More or less the same	Most likely	More or less the same	Least likely	No	it did not occur to me	Happened to me a little or part of the time	it did not occur to me	Happened to me a little or part of the time	Happened to me quite a lot or for a good part of the time	it did not occur to me	it did not occur to me	No	No	I did not report adverse events
Yes	Male		37	catholic	Divorced	complete high school	not at all worried	Less than the minimum wage (<1025 soles)	Coast	Urban	Lambayeque	No	One	Works	No	3 doses of vaccines against COVID-19	Probably yes	Definitely yes	nothing worried	More or less the same	Most likely	Most likely	Most likely	Most likely	No	it did not occur to me	it did not occur to me	it did not occur to me	it did not occur to me	it did not occur to me	it did not occur to me	it did not occur to me	No	No	I did not report adverse events
Yes	Male		24	catholic	Single	College, pre-university or full university	not very worried	Less than the minimum wage (<1025 soles)	Coast	Urban	Lambayeque	No	None	study	No	3 doses of vaccines against COVID-19	Probably yes	Probably yes	little worried	More or less the same	More or less the same	More or less the same	More or less the same	More or less the same	No	it did not occur to me	it did not occur to me	it did not occur to me	it did not occur to me	Happened to me quite a lot or for a good part of the time	it did not occur to me	it did not occur to me	No	No	I did not report adverse events
Yes	Female	No	39	evangelical	Cohabitant	complete high school	Very worried	Less than the minimum wage (<1025 soles)	Coast	Urban	Lambayeque	Yeah	One	Work and study	No	3 doses of vaccines against COVID-19	Definitely yes	Definitely yes	little worried	Most likely	Most likely	Most likely	Most likely	Most likely	No	it did not occur to me	it did not occur to me	it did not occur to me	Happened to me a little or part of the time	it did not occur to me	it did not occur to me	it did not occur to me	No	No	Yeah; mild, moderate (such as malaise, headache, injection site pain, etc.)
Yes	Female	No	22	catholic	Single	complete high school	not very worried	Greater than or equal to the minimum wage (≥1025 soles)	Coast	Urban	Lambayeque	No	None	Work and study	No	3 doses of vaccines against COVID-19	Definitely yes	Definitely yes	Very worried	Most likely	Most likely	Most likely	Most likely	Most likely	No	it did not occur to me	it did not occur to me	Happened to me a little or part of the time	Happened to me a little or part of the time	Happened to me a little or part of the time	Happened to me a little or part of the time	Happened to me a little or part of the time	Yeah	No	I did not report adverse events
Yes	Female	No	21	other religion	Single	complete high school	not very worried	Greater than or equal to the minimum wage (≥1025 soles)	Coast	Urban	Lambayeque	No	None	study	No	2 doses of vaccines against COVID-19	Probably yes	Probably yes	little worried	More or less the same	More or less the same	Most likely	More or less the same	Least likely	No	it did not occur to me	it did not occur to me	it did not occur to me	it did not occur to me	it did not occur to me	it did not occur to me	it did not occur to me	No	Yeah	Yeah; mild, moderate (such as malaise, headache, injection site pain, etc.)
Yes	Female	No	23	catholic	Single	complete high school	somewhat worried	Greater than or equal to the minimum wage (≥1025 soles)	Coast	Urban	Lima (department)	Yeah	None	study	Yeah	3 doses of vaccines against COVID-19	Definitely yes	Definitely yes	little worried	More or less the same	More or less the same	More or less the same	More or less the same	More or less the same	No	Happened to me a lot or most of the time	Happened to me a little or part of the time	Happened to me a lot or most of the time	Happened to me a lot or most of the time	Happened to me a lot or most of the time	Happened to me a lot or most of the time	Happened to me a lot or most of the time	No	No	Yeah; mild, moderate (such as malaise, headache, injection site pain, etc.)
Yes	Female	No	38	catholic	Cohabitant	complete high school	not very worried	Greater than or equal to the minimum wage (≥1025 soles)	Coast	Urban	Lambayeque	No	Two	Works	No	3 doses of vaccines against COVID-19	Probably yes	Probably yes	little worried	Most likely	Most likely	Most likely	Most likely	Most likely	No	it did not occur to me	it did not occur to me	it did not occur to me	it did not occur to me	it did not occur to me	it did not occur to me	it did not occur to me	No	No	Yeah; mild, moderate (such as malaise, headache, injection site pain, etc.)
Yes	Female	No	47	evangelical	Married	complete university graduate	not very worried	Greater than or equal to the minimum wage (≥1025 soles)	Coast	Urban	Lambayeque	No	Three	Works	No	3 doses of vaccines against COVID-19	Probably yes	Definitely yes	moderately concerned	More or less the same	Most likely	Most likely	More or less the same	Least likely	Yeah	Happened to me a little or part of the time	it did not occur to me	Happened to me a little or part of the time	Happened to me quite a lot or for a good part of the time	Happened to me quite a lot or for a good part of the time	it did not occur to me	it did not occur to me	No	No	Yeah; mild, moderate (such as malaise, headache, injection site pain, etc.)
Yes	Female	No	25	catholic	Single	College, pre-university or full university	not very worried	Greater than or equal to the minimum wage (≥1025 soles)	Coast	Urban	Lambayeque	No	None	study	Yeah	3 doses of vaccines against COVID-19	Definitely yes	Definitely yes	nothing worried	Most likely	Most likely	Most likely	Most likely	More or less the same	No	Happened to me a little or part of the time	Happened to me a little or part of the time	Happened to me a little or part of the time	Happened to me a little or part of the time	Happened to me a little or part of the time	Happened to me a little or part of the time	Happened to me a little or part of the time	No	No	Yeah; mild, moderate (such as malaise, headache, injection site pain, etc.)
Yes	Female	No	27	catholic	Single	College, pre-university or full university	not very worried	Greater than or equal to the minimum wage (≥1025 soles)	Mountain range	Urban	Amazon	No	None	Work and study	Yeah	3 doses of vaccines against COVID-19	Definitely yes	Definitely yes	moderately concerned	Most likely	Most likely	Most likely	Most likely	Most likely	No	Happened to me a little or part of the time	it did not occur to me	Happened to me a little or part of the time	Happened to me a little or part of the time	Happened to me a little or part of the time	it did not occur to me	Happened to me a little or part of the time	No	No	Yeah; mild, moderate (such as malaise, headache, injection site pain, etc.)
Yes	Female	No	21	evangelical	Single	complete high school	not very worried	Less than the minimum wage (<1025 soles)	Mountain range	Urban	Amazon	No	None	study	Yeah	3 doses of vaccines against COVID-19	Probably yes	Probably yes	little worried	Most likely	Most likely	Most likely	Most likely	More or less the same	No	it did not occur to me	Happened to me a little or part of the time	Happened to me a little or part of the time	Happened to me quite a lot or for a good part of the time	Happened to me a little or part of the time	Happened to me a little or part of the time	it did not occur to me	No	No	Yeah; mild, moderate (such as malaise, headache, injection site pain, etc.)
Yes	Male		20	catholic	Single	complete high school	somewhat worried	Greater than or equal to the minimum wage (≥1025 soles)	Coast	Urban	Lambayeque	No	None	study	Yeah	3 doses of vaccines against COVID-19	Definitely yes	Definitely yes	little worried	Most likely	More or less the same	Most likely	Most likely	More or less the same	No	Happened to me a little or part of the time	Happened to me quite a lot or for a good part of the time	Happened to me a little or part of the time	Happened to me a little or part of the time	Happened to me a little or part of the time	Happened to me a little or part of the time	Happened to me a little or part of the time	No	No	Yeah; mild, moderate (such as malaise, headache, injection site pain, etc.)
Yes	Female	No	20	evangelical	Single	complete high school	somewhat worried	Less than the minimum wage (<1025 soles)	Coast	Urban	Lambayeque	No	None	study	Yeah	3 doses of vaccines against COVID-19	Definitely yes	Probably yes	moderately concerned	More or less the same	Most likely	Most likely	Most likely	More or less the same	No	Happened to me a little or part of the time	it did not occur to me	it did not occur to me	Happened to me a little or part of the time	it did not occur to me	it did not occur to me	it did not occur to me	No	Yeah	Yeah; mild, moderate (such as malaise, headache, injection site pain, etc.)
Yes	Male		26	catholic	Single	College, pre-university or full university	not very worried	Greater than or equal to the minimum wage (≥1025 soles)	Coast	Urban	Lambayeque	No	None	Works	No	3 doses of vaccines against COVID-19	Definitely yes	Definitely yes	moderately concerned	Most likely	Most likely	Most likely	Most likely	Least likely	No	Happened to me a little or part of the time	Happened to me a little or part of the time	Happened to me a little or part of the time	Happened to me a little or part of the time	Happened to me a little or part of the time	it did not occur to me	it did not occur to me	No	Yeah	Yeah; mild, moderate (such as malaise, headache, injection site pain, etc.)
Yes	Female	No	17	catholic	Single	complete high school	not very worried	Greater than or equal to the minimum wage (≥1025 soles)	Coast	Urban	Lambayeque	No	None	Works	No	3 doses of vaccines against COVID-19	Definitely yes	Probably yes	moderately concerned	Most likely	Most likely	Most likely	Most likely	More or less the same	No	Happened to me a little or part of the time	Happened to me a little or part of the time	Happened to me a little or part of the time	Happened to me quite a lot or for a good part of the time	Happened to me a lot or most of the time	Happened to me a lot or most of the time	Happened to me a lot or most of the time	No	No	I did not report adverse events
Yes	Female	No	20	catholic	Single	College, pre-university or full university	not very worried	Less than the minimum wage (<1025 soles)	Coast	Rural	Lambayeque	Yeah	None	study	Yeah	3 doses of vaccines against COVID-19	Definitely yes	Definitely yes	moderately concerned	More or less the same	Most likely	Most likely	Most likely	Least likely	No	it did not occur to me	it did not occur to me	it did not occur to me	it did not occur to me	it did not occur to me	it did not occur to me	it did not occur to me	No	No	I did not report adverse events
Yes	Female	No	31	catholic	Single	complete high school	Very worried	Greater than or equal to the minimum wage (≥1025 soles)	Coast	Urban	piura	Yeah	One	Works	No	3 doses of vaccines against COVID-19	Definitely yes	Definitely yes	little worried	Most likely	Most likely	Most likely	Most likely	Most likely	Yeah	Happened to me a little or part of the time	Happened to me a little or part of the time	it did not occur to me	Happened to me a lot or most of the time	Happened to me quite a lot or for a good part of the time	Happened to me quite a lot or for a good part of the time	Happened to me a little or part of the time	No	Yeah	Yeah; mild, moderate (such as malaise, headache, injection site pain, etc.)
Yes	Female	No	26	evangelical	Single	College, pre-university or full university	Very worried	Greater than or equal to the minimum wage (≥1025 soles)	Coast	Urban	Lambayeque	Yeah	None	Works	Yeah	3 doses of vaccines against COVID-19	Probably yes	Probably yes	moderately concerned	Most likely	Most likely	Most likely	Most likely	Least likely	No	it did not occur to me	it did not occur to me	it did not occur to me	it did not occur to me	it did not occur to me	it did not occur to me	it did not occur to me	No	No	Yeah; mild, moderate (such as malaise, headache, injection site pain, etc.)
Yes	Female	No	24	evangelical	Single	complete high school	not at all worried	Less than the minimum wage (<1025 soles)	Coast	Urban	Lambayeque	No	None	Work and study	No	3 doses of vaccines against COVID-19	Definitely yes	Definitely yes	nothing worried	Most likely	Most likely	Most likely	Most likely	Least likely	No	it did not occur to me	it did not occur to me	it did not occur to me	it did not occur to me	it did not occur to me	it did not occur to me	it did not occur to me	No	Yeah	Yeah; mild, moderate (such as malaise, headache, injection site pain, etc.)
Yes	Male		23	evangelical	Single	College, pre-university or full university	not very worried	Greater than or equal to the minimum wage (≥1025 soles)	Coast	Rural	Lambayeque	No	None	Works	Yeah	3 doses of vaccines against COVID-19	Probably not	Probably yes	moderately concerned	Least likely	Least likely	More or less the same	More or less the same	Least likely	No	it did not occur to me	Happened to me a little or part of the time	it did not occur to me	Happened to me a little or part of the time	Happened to me a little or part of the time	it did not occur to me	it did not occur to me	No	Yeah	Yeah; mild, moderate (such as malaise, headache, injection site pain, etc.)
Yes	Female	No	55	catholic	Married	complete university graduate	somewhat worried	Greater than or equal to the minimum wage (≥1025 soles)	Coast	Urban	piura	No	Three	Works	Yeah	3 doses of vaccines against COVID-19	Probably yes	Definitely yes	moderately concerned	More or less the same	Most likely	More or less the same	More or less the same	Least likely	No	it did not occur to me	it did not occur to me	it did not occur to me	it did not occur to me	it did not occur to me	it did not occur to me	it did not occur to me	No	No	Yeah; mild, moderate (such as malaise, headache, injection site pain, etc.)
Yes	Male		21	catholic	Single	complete high school	not very worried	Greater than or equal to the minimum wage (≥1025 soles)	Coast	Urban	Lambayeque	No	None	Work and study	Yeah	3 doses of vaccines against COVID-19	Definitely yes	Definitely yes	little worried	Most likely	Most likely	Most likely	Most likely	Most likely	No	it did not occur to me	it did not occur to me	it did not occur to me	it did not occur to me	it did not occur to me	it did not occur to me	it did not occur to me	No	No	I did not report adverse events
Yes	Male		53	catholic	Married	complete university graduate	not at all worried	Greater than or equal to the minimum wage (≥1025 soles)	Mountain range	Urban	Amazon	No	Two	Work and study	Yeah	3 doses of vaccines against COVID-19	Definitely yes	Definitely yes	moderately concerned	Most likely	Most likely	Most likely	Most likely	Least likely	No	it did not occur to me	it did not occur to me	it did not occur to me	it did not occur to me	it did not occur to me	it did not occur to me	it did not occur to me	No	No	Yeah; mild, moderate (such as malaise, headache, injection site pain, etc.)
Yes	Female	No	29	catholic	Cohabitant	complete university graduate	not very worried	Less than the minimum wage (<1025 soles)	Mountain range	Urban	Amazon	Yeah	Two	Works	No	3 doses of vaccines against COVID-19	Probably yes	Probably yes	little worried	More or less the same	More or less the same	More or less the same	More or less the same	More or less the same	Yeah	Happened to me a little or part of the time	Happened to me a little or part of the time	Happened to me a little or part of the time	Happened to me a little or part of the time	Happened to me a little or part of the time	it did not occur to me	it did not occur to me	Yeah	Yeah	I did not report adverse events
Yes	Female	No	52	catholic	Single	College, pre-university or full university	somewhat worried	Greater than or equal to the minimum wage (≥1025 soles)	Coast	Urban	Lambayeque	No	More than three	Works	No	3 doses of vaccines against COVID-19	Definitely yes	Probably yes	little worried	More or less the same	Most likely	Least likely	Least likely	Least likely	No	it did not occur to me	it did not occur to me	it did not occur to me	it did not occur to me	it did not occur to me	it did not occur to me	it did not occur to me	No	No	Yeah; mild, moderate (such as malaise, headache, injection site pain, etc.)
Yes	Female	No	26	catholic	Single	College, pre-university or full university	not at all worried	Greater than or equal to the minimum wage (≥1025 soles)	Mountain range	Urban	Amazon	No	None	Works	No	3 doses of vaccines against COVID-19	Probably yes	Probably yes	moderately concerned	Most likely	Most likely	Most likely	Most likely	Most likely	No	it did not occur to me	it did not occur to me	it did not occur to me	it did not occur to me	it did not occur to me	it did not occur to me	it did not occur to me	No	No	Yeah; mild, moderate (such as malaise, headache, injection site pain, etc.)
Yes	Female	No	45	catholic	Married	complete high school	not very worried	Greater than or equal to the minimum wage (≥1025 soles)	Coast	Urban	Lambayeque	No	Three	Works	No	3 doses of vaccines against COVID-19	Probably not	Probably not	moderately concerned	Least likely	Least likely	Least likely	Least likely	Least likely	No	Happened to me a little or part of the time	it did not occur to me	it did not occur to me	it did not occur to me	it did not occur to me	it did not occur to me	it did not occur to me	No	No	Yeah; mild, moderate (such as malaise, headache, injection site pain, etc.)
Yes	Female	No	28	catholic	Single	College, pre-university or full university	not very worried	Greater than or equal to the minimum wage (≥1025 soles)	Mountain range	Rural	cajamarca	No	None	Works	Yeah	3 doses of vaccines against COVID-19	Definitely yes	Definitely yes	nothing worried	Most likely	Most likely	Most likely	Most likely	Most likely	Yeah	it did not occur to me	it did not occur to me	it did not occur to me	it did not occur to me	it did not occur to me	it did not occur to me	it did not occur to me	No	No	Yeah; mild, moderate (such as malaise, headache, injection site pain, etc.)
Yes	Female	No	20	evangelical	Single	complete high school	not very worried	Greater than or equal to the minimum wage (≥1025 soles)	Coast	Urban	Lambayeque	No	None	study	Yeah	3 doses of vaccines against COVID-19	Definitely yes	Definitely yes	nothing worried	Most likely	Most likely	Most likely	Most likely	Most likely	No	it did not occur to me	it did not occur to me	it did not occur to me	Happened to me a little or part of the time	it did not occur to me	it did not occur to me	it did not occur to me	No	No	Yeah; mild, moderate (such as malaise, headache, injection site pain, etc.)
Yes	Female	No	23	catholic	Single	College, pre-university or full university	not at all worried	Greater than or equal to the minimum wage (≥1025 soles)	Coast	Urban	Lambayeque	Yeah	None	study	No	3 doses of vaccines against COVID-19	Probably yes	Probably yes	moderately concerned	More or less the same	Most likely	Most likely	Most likely	Least likely	No	it did not occur to me	Happened to me a little or part of the time	it did not occur to me	Happened to me a little or part of the time	Happened to me a little or part of the time	it did not occur to me	it did not occur to me	No	No	Yeah; mild, moderate (such as malaise, headache, injection site pain, etc.)
Yes	Male		21	catholic	Single	complete high school	Very worried	Greater than or equal to the minimum wage (≥1025 soles)	Coast	Rural	Lambayeque	No	None	study	No	3 doses of vaccines against COVID-19	Definitely yes	Definitely yes	nothing worried	Most likely	Most likely	Most likely	Most likely	Least likely	No	it did not occur to me	it did not occur to me	it did not occur to me	it did not occur to me	it did not occur to me	it did not occur to me	it did not occur to me	No	Yeah	Yeah; mild, moderate (such as malaise, headache, injection site pain, etc.)
Yes	Male		64	catholic	Married	complete university graduate	not very worried	Greater than or equal to the minimum wage (≥1025 soles)	Coast	Urban	Lambayeque	No	Two	Works	Yeah	2 doses of vaccines against COVID-19	Probably yes	Probably yes	little worried	More or less the same	More or less the same	More or less the same	More or less the same	Least likely	No	Happened to me a little or part of the time	Happened to me a little or part of the time	it did not occur to me	Happened to me a little or part of the time	Happened to me a little or part of the time	it did not occur to me	it did not occur to me	No	No	Yeah; mild, moderate (such as malaise, headache, injection site pain, etc.)
Yes	Male		23	catholic	Single	complete high school	not at all worried	Greater than or equal to the minimum wage (≥1025 soles)	Coast	Urban	Lambayeque	No	None	Work and study	No	3 doses of vaccines against COVID-19	Probably not	Probably not	moderately concerned	Least likely	More or less the same	Least likely	Least likely	Least likely	Yeah	it did not occur to me	it did not occur to me	it did not occur to me	Happened to me quite a lot or for a good part of the time	it did not occur to me	Happened to me a little or part of the time	it did not occur to me	No	Yeah	Yeah; severely (allergic reaction or requiring hospitalization)
Yes	Female	No	47	catholic	Married	College, pre-university or full university	not very worried	Greater than or equal to the minimum wage (≥1025 soles)	Coast	Urban	Lambayeque	No	Two	Works	No	3 doses of vaccines against COVID-19	Probably not	Probably not	little worried	More or less the same	More or less the same	More or less the same	More or less the same	More or less the same	No	it did not occur to me	it did not occur to me	it did not occur to me	it did not occur to me	it did not occur to me	it did not occur to me	it did not occur to me	No	No	Yeah; mild, moderate (such as malaise, headache, injection site pain, etc.)
Yes	Female	No	38	catholic	Married	College, pre-university or full university	Very worried	Greater than or equal to the minimum wage (≥1025 soles)	Coast	Urban	Lambayeque	No	None	Works	No	3 doses of vaccines against COVID-19	Probably yes	Probably yes	Very worried	More or less the same	More or less the same	More or less the same	More or less the same	More or less the same	No	Happened to me quite a lot or for a good part of the time	Happened to me quite a lot or for a good part of the time	Happened to me a lot or most of the time	Happened to me a little or part of the time	Happened to me quite a lot or for a good part of the time	it did not occur to me	it did not occur to me	No	No	Yeah; mild, moderate (such as malaise, headache, injection site pain, etc.)
Yes	Female	No	23	atheist or agnostic	Single	complete high school	not very worried	Greater than or equal to the minimum wage (≥1025 soles)	Coast	Urban	Lambayeque	No	None	Work and study	Yeah	3 doses of vaccines against COVID-19	Definitely yes	Probably yes	moderately concerned	Most likely	Most likely	Most likely	Most likely	Most likely	No	Happened to me a little or part of the time	Happened to me a little or part of the time	Happened to me a little or part of the time	Happened to me a little or part of the time	Happened to me a little or part of the time	it did not occur to me	it did not occur to me	No	No	Yeah; mild, moderate (such as malaise, headache, injection site pain, etc.)
Yes	Female	No	21	catholic	Single	College, pre-university or full university	not very worried	Greater than or equal to the minimum wage (≥1025 soles)	Mountain range	Urban	Junin	No	None	study	Yeah	3 doses of vaccines against COVID-19	Definitely yes	Probably yes	nothing worried	More or less the same	Most likely	Most likely	More or less the same	More or less the same	No	Happened to me quite a lot or for a good part of the time	Happened to me quite a lot or for a good part of the time	Happened to me a little or part of the time	Happened to me a little or part of the time	Happened to me a little or part of the time	Happened to me a little or part of the time	Happened to me a little or part of the time	No	No	Yeah; mild, moderate (such as malaise, headache, injection site pain, etc.)
Yes	Female	No	73	catholic	Married	Less than elementary school	somewhat worried	Less than the minimum wage (<1025 soles)	Mountain range	Rural	Lambayeque	No	More than three	does not work and does not study		3 doses of vaccines against COVID-19	Definitely yes	Definitely yes	little worried	Most likely	Most likely	Most likely	Most likely	More or less the same	No	it did not occur to me	it did not occur to me	it did not occur to me	it did not occur to me	it did not occur to me	it did not occur to me	it did not occur to me	No	No	Yeah; mild, moderate (such as malaise, headache, injection site pain, etc.)
Yes	Female	No	22	other religion	Single	complete high school	somewhat worried	Less than the minimum wage (<1025 soles)	Coast	Urban	Lambayeque	No	None	study	No	3 doses of vaccines against COVID-19	Definitely yes	Definitely yes	moderately concerned	Most likely	Most likely	Most likely	Most likely	Least likely	Yeah	it did not occur to me	Happened to me a little or part of the time	it did not occur to me	it did not occur to me	Happened to me quite a lot or for a good part of the time	it did not occur to me	it did not occur to me	No	No	Yeah; mild, moderate (such as malaise, headache, injection site pain, etc.)
Yes	Female	No	22	catholic	Single	College, pre-university or full university	not very worried	Less than the minimum wage (<1025 soles)	Coast	Urban	Lambayeque	No	None	Works	No	3 doses of vaccines against COVID-19	Definitely yes	Definitely yes	moderately concerned	More or less the same	Most likely	Most likely	Most likely	Least likely	Yeah	Happened to me a little or part of the time	Happened to me a lot or most of the time	Happened to me a lot or most of the time	Happened to me a lot or most of the time	Happened to me a lot or most of the time	Happened to me a lot or most of the time	Happened to me a lot or most of the time	No	No	I did not report adverse events
Yes	Male		21	catholic	Single	College, pre-university or full university	somewhat worried	Greater than or equal to the minimum wage (≥1025 soles)	Coast	Urban	Lambayeque	No	None	Work and study	Yeah	3 doses of vaccines against COVID-19	Definitely yes	Definitely yes	little worried	Most likely	More or less the same	More or less the same	More or less the same	More or less the same	No	Happened to me a little or part of the time	Happened to me a little or part of the time	Happened to me a little or part of the time	Happened to me a little or part of the time	Happened to me a little or part of the time	Happened to me a little or part of the time	Happened to me a little or part of the time	No	No	I did not report adverse events
Yes	Male		40	catholic	Single	College, pre-university or full university	not very worried	Less than the minimum wage (<1025 soles)	Coast	Urban	Lambayeque	No	None	Work and study	Yeah	3 doses of vaccines against COVID-19	Definitely yes	Definitely yes	little worried	Most likely	More or less the same	More or less the same	More or less the same	More or less the same	No	it did not occur to me	it did not occur to me	Happened to me a little or part of the time	Happened to me a little or part of the time	Happened to me a little or part of the time	it did not occur to me	it did not occur to me	No	No	Yeah; mild, moderate (such as malaise, headache, injection site pain, etc.)
Yes	Male		48	catholic	Single	complete university graduate	somewhat worried	Greater than or equal to the minimum wage (≥1025 soles)	Coast	Urban	Lambayeque	No	None	Works	Yeah	3 doses of vaccines against COVID-19	Definitely yes	Definitely yes	moderately concerned	Most likely	Most likely	Most likely	Most likely	Least likely	No	Happened to me a little or part of the time	Happened to me a little or part of the time	Happened to me a little or part of the time	Happened to me a little or part of the time	Happened to me a little or part of the time	it did not occur to me	it did not occur to me	No	No	I did not report adverse events
Yes	Female	No	40	catholic	Single	complete university graduate	not very worried	Greater than or equal to the minimum wage (≥1025 soles)	Coast	Urban	Lambayeque	No	One	Work and study	Yeah	3 doses of vaccines against COVID-19	Probably not	Probably yes	moderately concerned	Least likely	Least likely	Least likely	Least likely	Least likely	No	it did not occur to me	it did not occur to me	it did not occur to me	it did not occur to me	it did not occur to me	it did not occur to me	it did not occur to me	No	Yeah	Yeah; mild, moderate (such as malaise, headache, injection site pain, etc.)
Yes	Male		26	catholic	Single	College, pre-university or full university	somewhat worried	Greater than or equal to the minimum wage (≥1025 soles)	Coast	Urban	Lambayeque	No	None	Work and study	No	3 doses of vaccines against COVID-19	Probably yes	Probably yes	moderately concerned	More or less the same	More or less the same	More or less the same	More or less the same	More or less the same	No	it did not occur to me	it did not occur to me	it did not occur to me	Happened to me a little or part of the time	it did not occur to me	it did not occur to me	it did not occur to me	No	No	Yeah; mild, moderate (such as malaise, headache, injection site pain, etc.)
No
Yes	Male		36	catholic	Married	College, pre-university or full university	not very worried	Greater than or equal to the minimum wage (≥1025 soles)	Coast	Urban	Lambayeque	Yeah	Two	Work and study	No	3 doses of vaccines against COVID-19	Definitely yes	Definitely yes	little worried	Most likely	Most likely	Most likely	Most likely	Most likely	No	it did not occur to me	it did not occur to me	it did not occur to me	it did not occur to me	it did not occur to me	it did not occur to me	it did not occur to me	No	No	Yeah; mild, moderate (such as malaise, headache, injection site pain, etc.)
Yes	Male		35	evangelical	Married	College, pre-university or full university	somewhat worried	Greater than or equal to the minimum wage (≥1025 soles)	Coast	Urban	Lambayeque	No	One	Work and study	Yeah	3 doses of vaccines against COVID-19	Probably yes	Probably yes	moderately concerned	More or less the same	Most likely	More or less the same	More or less the same	Least likely	No	it did not occur to me	it did not occur to me	it did not occur to me	it did not occur to me	it did not occur to me	it did not occur to me	it did not occur to me	No	No	I did not report adverse events
Yes	Male		57	catholic	Single	complete high school	Very worried	Greater than or equal to the minimum wage (≥1025 soles)	Coast	Urban	Lambayeque	No	Three	Works	No	3 doses of vaccines against COVID-19	Definitely yes	Definitely yes	little worried	More or less the same	Most likely	Most likely	Most likely	More or less the same	No	it did not occur to me	it did not occur to me	it did not occur to me	it did not occur to me	it did not occur to me	it did not occur to me	it did not occur to me	No	No	I did not report adverse events
Yes	Female	No	40	catholic	Married	College, pre-university or full university	somewhat worried	Greater than or equal to the minimum wage (≥1025 soles)	Coast	Urban	Lambayeque	No	One	Works	No	3 doses of vaccines against COVID-19	Definitely yes	Definitely yes	moderately concerned	Most likely	Most likely	Most likely	Most likely	Least likely	No	Happened to me a little or part of the time	Happened to me quite a lot or for a good part of the time	Happened to me quite a lot or for a good part of the time	Happened to me a little or part of the time	Happened to me a little or part of the time	it did not occur to me	it did not occur to me	No	No	I did not report adverse events
Yes	Male		29	catholic	Cohabitant	College, pre-university or full university	somewhat worried	Greater than or equal to the minimum wage (≥1025 soles)	Coast	Urban	Lambayeque	No	Three	Works	No	3 doses of vaccines against COVID-19	Definitely yes	Definitely yes	little worried	Most likely	Most likely	Most likely	Most likely	More or less the same	No	it did not occur to me	it did not occur to me	it did not occur to me	Happened to me a little or part of the time	Happened to me a little or part of the time	Happened to me a little or part of the time	it did not occur to me	No	No	Yeah; mild, moderate (such as malaise, headache, injection site pain, etc.)
Yes	Female	No	22	atheist or agnostic	Single	complete high school	somewhat worried	Less than the minimum wage (<1025 soles)	Coast	Urban	Lambayeque	No	None	study	Yeah	3 doses of vaccines against COVID-19	Definitely yes	Definitely yes	nothing worried	Most likely	Most likely	Most likely	Most likely	More or less the same	Yeah	it did not occur to me	Happened to me a little or part of the time	it did not occur to me	Happened to me quite a lot or for a good part of the time	Happened to me a little or part of the time	Happened to me quite a lot or for a good part of the time	Happened to me a little or part of the time	No	No	Yeah; mild, moderate (such as malaise, headache, injection site pain, etc.)
Yes	Female	No	57	catholic	Married	complete high school	not very worried	Greater than or equal to the minimum wage (≥1025 soles)	Coast	Urban	Lambayeque	No	Two	Works	No	3 doses of vaccines against COVID-19	Probably yes	Probably yes	little worried	Most likely	Most likely	Most likely	Most likely	Most likely	No	it did not occur to me	Happened to me a little or part of the time	it did not occur to me	Happened to me a little or part of the time	it did not occur to me	it did not occur to me	it did not occur to me	No	No	I did not report adverse events
Yes	Female	No	21	catholic	Single	complete high school	Very worried	Greater than or equal to the minimum wage (≥1025 soles)	Coast	Urban	Lambayeque	No	None	study	Yeah	3 doses of vaccines against COVID-19	Definitely yes	Definitely yes	moderately concerned	Most likely	Most likely	Most likely	More or less the same	Least likely	No	it did not occur to me	it did not occur to me	it did not occur to me	it did not occur to me	it did not occur to me	it did not occur to me	it did not occur to me	No	No	Yeah; mild, moderate (such as malaise, headache, injection site pain, etc.)
Yes	Male		20	atheist or agnostic	Single	complete high school	not at all worried	Greater than or equal to the minimum wage (≥1025 soles)	Coast	Urban	Lambayeque	No	None	study	Yeah	3 doses of vaccines against COVID-19	Definitely yes	Definitely yes	little worried	Most likely	Most likely	Most likely	Most likely	Most likely	No	Happened to me a lot or most of the time	Happened to me a lot or most of the time	Happened to me a lot or most of the time	Happened to me a lot or most of the time	Happened to me a lot or most of the time	Happened to me a lot or most of the time	Happened to me quite a lot or for a good part of the time	No	No	I did not report adverse events
Yes	Male		23	catholic	Single	College, pre-university or full university	somewhat worried	Less than the minimum wage (<1025 soles)	Mountain range	Urban	Junin	No	None	Work and study	Yeah	3 doses of vaccines against COVID-19	Probably yes	Definitely yes	little worried	More or less the same	Most likely	Most likely	More or less the same	Least likely	No	it did not occur to me	Happened to me a little or part of the time	it did not occur to me	Happened to me a little or part of the time	it did not occur to me	Happened to me a little or part of the time	Happened to me a little or part of the time	No	No	I did not report adverse events
Yes	Male		21	catholic	Single	complete high school	not at all worried	Greater than or equal to the minimum wage (≥1025 soles)	Coast	Urban	Lambayeque	No	None	Work and study	Yeah	3 doses of vaccines against COVID-19	Definitely yes	Definitely yes	nothing worried	Most likely	Most likely	Most likely	Most likely	More or less the same	No	it did not occur to me	it did not occur to me	it did not occur to me	Happened to me quite a lot or for a good part of the time	it did not occur to me	it did not occur to me	it did not occur to me	No	No	I did not report adverse events
Yes	Female	No	24	catholic	Single	College, pre-university or full university	not very worried	Greater than or equal to the minimum wage (≥1025 soles)	Coast	Urban	Lima (department)	No	None	Work and study	No	3 doses of vaccines against COVID-19	Definitely yes	Definitely yes	moderately concerned	Most likely	Most likely	Most likely	Most likely	Most likely	No	Happened to me a little or part of the time	Happened to me a little or part of the time	Happened to me a little or part of the time	Happened to me a little or part of the time	Happened to me a little or part of the time	Happened to me a little or part of the time	Happened to me a little or part of the time	No	No	Yeah; severely (allergic reaction or requiring hospitalization)
Yes	Female	No	51	evangelical	Single	College, pre-university or full university	somewhat worried	Greater than or equal to the minimum wage (≥1025 soles)	Mountain range	Urban	Amazon	No	Two	Works	No	3 doses of vaccines against COVID-19	Probably not	Definitely yes	Very worried	More or less the same	Most likely	Most likely	Most likely	Least likely	No	it did not occur to me	it did not occur to me	it did not occur to me	it did not occur to me	it did not occur to me	it did not occur to me	it did not occur to me	No	Yeah	Yeah; mild, moderate (such as malaise, headache, injection site pain, etc.)
Yes	Female	No	46	catholic	Divorced	complete high school	not very worried	Greater than or equal to the minimum wage (≥1025 soles)	Coast	Urban	Lambayeque	No	Two	Works	No	3 doses of vaccines against COVID-19	Definitely yes	Definitely yes	moderately concerned	Most likely	Most likely	Most likely	More or less the same	More or less the same	No	Happened to me a little or part of the time	Happened to me a little or part of the time	Happened to me a little or part of the time	Happened to me a little or part of the time	Happened to me a little or part of the time	Happened to me a little or part of the time	it did not occur to me	No	No	Yeah; mild, moderate (such as malaise, headache, injection site pain, etc.)
Yes	Female	No	20	evangelical	Single	College, pre-university or full university	not very worried	Greater than or equal to the minimum wage (≥1025 soles)	Coast	Urban	Lambayeque	No	None	study	Yeah	3 doses of vaccines against COVID-19	Probably not	Probably not	moderately concerned	More or less the same	More or less the same	More or less the same	More or less the same	Least likely	No	Happened to me a little or part of the time	Happened to me a little or part of the time	it did not occur to me	Happened to me a little or part of the time	it did not occur to me	it did not occur to me	it did not occur to me	No	No	Yeah; mild, moderate (such as malaise, headache, injection site pain, etc.)
Yes	Male		23	evangelical	Single	College, pre-university or full university	somewhat worried	Greater than or equal to the minimum wage (≥1025 soles)	Mountain range	Rural	cajamarca	No	None	study	No	3 doses of vaccines against COVID-19	Definitely yes	Definitely yes	Very worried	Most likely	Most likely	More or less the same	Most likely	Most likely	No	Happened to me a lot or most of the time	it did not occur to me	Happened to me a little or part of the time	it did not occur to me	it did not occur to me	it did not occur to me	it did not occur to me	Yeah	No	Yeah; mild, moderate (such as malaise, headache, injection site pain, etc.)
Yes	Female	No	33	catholic	Single	complete university graduate	somewhat worried	Greater than or equal to the minimum wage (≥1025 soles)	Coast	Rural	Lambayeque	No	None	Works	No	3 doses of vaccines against COVID-19	Probably yes	Probably yes	little worried	More or less the same	Most likely	Most likely	More or less the same	Least likely	No	it did not occur to me	it did not occur to me	it did not occur to me	it did not occur to me	it did not occur to me	it did not occur to me	it did not occur to me	No	No	Yeah; mild, moderate (such as malaise, headache, injection site pain, etc.)
Yes	Male		20	catholic	Single	complete university graduate	not very worried	Greater than or equal to the minimum wage (≥1025 soles)	Coast	Urban	Lambayeque	No	None	Work and study	No	3 doses of vaccines against COVID-19	Probably yes	Probably yes	little worried	More or less the same	More or less the same	More or less the same	More or less the same	Least likely	No	it did not occur to me	it did not occur to me	Happened to me a lot or most of the time	Happened to me a lot or most of the time	Happened to me a lot or most of the time	Happened to me a lot or most of the time	Happened to me quite a lot or for a good part of the time	No	No	I did not report adverse events
Yes	Female	No	21	catholic	Single	College, pre-university or full university	not very worried	Less than the minimum wage (<1025 soles)	Coast	Urban	Lambayeque	No	One	does not work and does not study		3 doses of vaccines against COVID-19	Definitely yes	Definitely yes	little worried	Most likely	Most likely	Most likely	Most likely	Least likely	No	it did not occur to me	Happened to me a little or part of the time	it did not occur to me	it did not occur to me	it did not occur to me	it did not occur to me	it did not occur to me	No	No	Yeah; mild, moderate (such as malaise, headache, injection site pain, etc.)
Yes	Male		22	catholic	Single	College, pre-university or full university	not very worried	Greater than or equal to the minimum wage (≥1025 soles)	Coast	Urban	Lambayeque	Yeah	None	Work and study	Yeah	2 doses of vaccines against COVID-19	Definitely yes	Definitely yes	little worried	More or less the same	More or less the same	Most likely	More or less the same	Least likely	No	Happened to me a little or part of the time	Happened to me a little or part of the time	Happened to me a little or part of the time	Happened to me a little or part of the time	Happened to me a little or part of the time	it did not occur to me	Happened to me a little or part of the time	Yeah	Yeah	Yeah; mild, moderate (such as malaise, headache, injection site pain, etc.)
Yes	Male		21	other religion	Single	College, pre-university or full university	not very worried	Greater than or equal to the minimum wage (≥1025 soles)	Jungle	Rural	Amazon	No	None	Work and study	Yeah	3 doses of vaccines against COVID-19	Probably yes	Probably yes	little worried	More or less the same	More or less the same	More or less the same	More or less the same	Least likely	No	Happened to me a little or part of the time	Happened to me a little or part of the time	Happened to me a little or part of the time	Happened to me a little or part of the time	Happened to me a little or part of the time	it did not occur to me	it did not occur to me	No	Yeah	I did not report adverse events
Yes	Female	No	21	catholic	Single	complete high school	not very worried	Greater than or equal to the minimum wage (≥1025 soles)	Coast	Urban	Lambayeque	No	None	study	Yeah	3 doses of vaccines against COVID-19	Definitely yes	Definitely yes	little worried	More or less the same	Most likely	Most likely	Most likely	Least likely	No	it did not occur to me	Happened to me a little or part of the time	it did not occur to me	Happened to me a little or part of the time	it did not occur to me	it did not occur to me	it did not occur to me	No	No	Yeah; mild, moderate (such as malaise, headache, injection site pain, etc.)
Yes	Male		24	catholic	Single	College, pre-university or full university	somewhat worried	Greater than or equal to the minimum wage (≥1025 soles)	Coast	Urban	Lambayeque	No	None	study	No	3 doses of vaccines against COVID-19	Definitely yes	Probably yes	moderately concerned	Most likely	Most likely	Most likely	Most likely	More or less the same	No	it did not occur to me	it did not occur to me	it did not occur to me	it did not occur to me	it did not occur to me	it did not occur to me	it did not occur to me	No	No	Yeah; mild, moderate (such as malaise, headache, injection site pain, etc.)
Yes	Female	No	33	catholic	Cohabitant	College, pre-university or full university	somewhat worried	Greater than or equal to the minimum wage (≥1025 soles)	Mountain range	Urban	cajamarca	No	Two	Work and study	Yeah	3 doses of vaccines against COVID-19	Definitely not	Definitely not	moderately concerned	Least likely	Least likely	Least likely	Least likely	Least likely	No	it did not occur to me	it did not occur to me	it did not occur to me	Happened to me a little or part of the time	it did not occur to me	it did not occur to me	it did not occur to me	Yeah	Yeah	I did not report adverse events
Yes	Female	No	38	other religion	Married	College, pre-university or full university	Very worried	Greater than or equal to the minimum wage (≥1025 soles)	Coast	Urban	Lambayeque	No	Two	Work and study	Yeah	3 doses of vaccines against COVID-19	Definitely yes	Definitely yes	nothing worried	Most likely	Most likely	Most likely	Most likely	Most likely	No	it did not occur to me	it did not occur to me	it did not occur to me	it did not occur to me	it did not occur to me	it did not occur to me	it did not occur to me	Yeah	No	Yeah; mild, moderate (such as malaise, headache, injection site pain, etc.)
Yes	Female	No	22	catholic	Single	complete high school	not very worried	Greater than or equal to the minimum wage (≥1025 soles)	Mountain range	Urban	cajamarca	No	None	Work and study	Yeah	3 doses of vaccines against COVID-19	Definitely yes	Definitely yes	little worried	Most likely	Most likely	Most likely	Most likely	Least likely	No	it did not occur to me	Happened to me a little or part of the time	Happened to me a little or part of the time	Happened to me quite a lot or for a good part of the time	it did not occur to me	Happened to me a little or part of the time	Happened to me quite a lot or for a good part of the time	No	No	I did not report adverse events
Yes	Female	No	21	catholic	Single	complete high school	not very worried	Less than the minimum wage (<1025 soles)	Coast	Urban	Lambayeque	No	None	Work and study	Yeah	3 doses of vaccines against COVID-19	Definitely yes	Probably yes	moderately concerned	Most likely	Most likely	Most likely	Most likely	Most likely	No	it did not occur to me	it did not occur to me	Happened to me a little or part of the time	Happened to me a little or part of the time	Happened to me a little or part of the time	it did not occur to me	it did not occur to me	No	No	Yeah; mild, moderate (such as malaise, headache, injection site pain, etc.)
Yes	Female	No	21	catholic	Single	complete high school	somewhat worried	Greater than or equal to the minimum wage (≥1025 soles)	Coast	Urban	Lambayeque	No	None	study	No	3 doses of vaccines against COVID-19	Definitely yes	Definitely yes	little worried	More or less the same	Most likely	Most likely	More or less the same	Least likely	No	it did not occur to me	Happened to me a little or part of the time	it did not occur to me	it did not occur to me	it did not occur to me	Happened to me a little or part of the time	it did not occur to me	No	Yeah	Yeah; mild, moderate (such as malaise, headache, injection site pain, etc.)
Yes	Female	No	21	catholic	Single	College, pre-university or full university	Very worried	Less than the minimum wage (<1025 soles)	Coast	Rural	Lambayeque	Yeah	None	study	No	3 doses of vaccines against COVID-19	Probably yes	Probably yes	little worried	More or less the same	More or less the same	More or less the same	More or less the same	More or less the same	No	Happened to me a little or part of the time	Happened to me a little or part of the time	Happened to me a little or part of the time	Happened to me a little or part of the time	Happened to me a little or part of the time	Happened to me a little or part of the time	Happened to me a little or part of the time	No	No	Yeah; severely (allergic reaction or requiring hospitalization)
Yes	Male		21	catholic	Single	College, pre-university or full university	not very worried	Greater than or equal to the minimum wage (≥1025 soles)	Coast	Urban	Lambayeque	No	None	study	No	3 doses of vaccines against COVID-19	Definitely yes	Probably yes	moderately concerned	Most likely	Most likely	More or less the same	More or less the same	Least likely	No	it did not occur to me	it did not occur to me	it did not occur to me	it did not occur to me	it did not occur to me	it did not occur to me	it did not occur to me	Yeah	Yeah	Yeah; mild, moderate (such as malaise, headache, injection site pain, etc.)
Yes	Female	No	27	catholic	Single	College, pre-university or full university	not very worried	Less than the minimum wage (<1025 soles)	Mountain range	Urban	Junin	No	None	Work and study	No	3 doses of vaccines against COVID-19	Probably yes	Probably yes	moderately concerned	Most likely	More or less the same	Most likely	More or less the same	Most likely	No	it did not occur to me	Happened to me a little or part of the time	Happened to me a little or part of the time	Happened to me a little or part of the time	Happened to me a little or part of the time	Happened to me a little or part of the time	Happened to me a little or part of the time	No	No	Yeah; mild, moderate (such as malaise, headache, injection site pain, etc.)
Yes	Female	No	27	catholic	Single	College, pre-university or full university	somewhat worried	Greater than or equal to the minimum wage (≥1025 soles)	Mountain range	Rural	Junin	No	None	Works	No	3 doses of vaccines against COVID-19	Definitely yes	Definitely yes	Very worried	Most likely	Most likely	Most likely	Most likely	Most likely	No	it did not occur to me	it did not occur to me	it did not occur to me	it did not occur to me	it did not occur to me	it did not occur to me	it did not occur to me	No	No	Yeah; mild, moderate (such as malaise, headache, injection site pain, etc.)
Yes	Female	No	19	catholic	Single	College, pre-university or full university	Very worried	Greater than or equal to the minimum wage (≥1025 soles)	Mountain range	Urban	Junin	No	None	study	Yeah	3 doses of vaccines against COVID-19	Definitely yes	Definitely yes	Very worried	Most likely	Most likely	Most likely	Most likely	Most likely	Yeah	it did not occur to me	Happened to me a little or part of the time	Happened to me a little or part of the time	Happened to me a little or part of the time	Happened to me a little or part of the time	Happened to me a little or part of the time	Happened to me a little or part of the time	No	No	Yeah; mild, moderate (such as malaise, headache, injection site pain, etc.)
Yes	Female	No	21	catholic	Single	complete high school	not at all worried	Greater than or equal to the minimum wage (≥1025 soles)	Mountain range	Urban	Junin	No	None	study	Yeah	3 doses of vaccines against COVID-19	Definitely yes	Definitely yes	moderately concerned	Most likely	Most likely	Most likely	Most likely	More or less the same	No	it did not occur to me	it did not occur to me	it did not occur to me	Happened to me a little or part of the time	it did not occur to me	it did not occur to me	it did not occur to me	No	No	Yeah; mild, moderate (such as malaise, headache, injection site pain, etc.)
Yes	Female	No	21	catholic	Single	complete high school	somewhat worried	Greater than or equal to the minimum wage (≥1025 soles)	Mountain range	Urban	Junin	No	None	Work and study	Yeah	3 doses of vaccines against COVID-19	Definitely yes	Definitely yes	little worried	More or less the same	Most likely	Most likely	Most likely	More or less the same	No	Happened to me quite a lot or for a good part of the time	Happened to me a little or part of the time	Happened to me a little or part of the time	Happened to me a lot or most of the time	Happened to me a little or part of the time	it did not occur to me	it did not occur to me	No	No	I did not report adverse events
Yes	Female	No	27	catholic	Single	College, pre-university or full university	not very worried	Less than the minimum wage (<1025 soles)	Coast	Urban	Lambayeque	No	One	study	Yeah	3 doses of vaccines against COVID-19	Definitely yes	Definitely yes	little worried	More or less the same	Most likely	Most likely	Most likely	More or less the same	Yeah	it did not occur to me	Happened to me a little or part of the time	it did not occur to me	it did not occur to me	it did not occur to me	it did not occur to me	it did not occur to me	No	No	Yeah; mild, moderate (such as malaise, headache, injection site pain, etc.)
Yes	Female	No	20	catholic	Single	complete high school	somewhat worried	Less than the minimum wage (<1025 soles)	Mountain range	Urban	Junin	No	None	study	Yeah	3 doses of vaccines against COVID-19	Definitely yes	Definitely yes	moderately concerned	More or less the same	Most likely	Most likely	Most likely	More or less the same	No	it did not occur to me	it did not occur to me	it did not occur to me	it did not occur to me	it did not occur to me	it did not occur to me	it did not occur to me	No	No	Yeah; mild, moderate (such as malaise, headache, injection site pain, etc.)
Yes	Female	No	22	catholic	Single	College, pre-university or full university	not very worried	Greater than or equal to the minimum wage (≥1025 soles)	Mountain range	Urban	Junin	No	None	study	Yeah	3 doses of vaccines against COVID-19	Definitely yes	Definitely yes	nothing worried	More or less the same	Most likely	Most likely	Most likely	More or less the same	No	it did not occur to me	it did not occur to me	Happened to me a little or part of the time	Happened to me a little or part of the time	it did not occur to me	it did not occur to me	it did not occur to me	No	No	Yeah; mild, moderate (such as malaise, headache, injection site pain, etc.)
Yes	Male		23	other religion	Single	College, pre-university or full university	not very worried	Greater than or equal to the minimum wage (≥1025 soles)	Coast	Urban	Lambayeque	No	None	study	Yeah	3 doses of vaccines against COVID-19	Probably yes	Probably yes	moderately concerned	More or less the same	Most likely	Least likely	More or less the same	Least likely	No	Happened to me a little or part of the time	Happened to me a little or part of the time	Happened to me a little or part of the time	Happened to me a little or part of the time	it did not occur to me	it did not occur to me	it did not occur to me	No	No	Yeah; mild, moderate (such as malaise, headache, injection site pain, etc.)
Yes	Male		18	catholic	Single	complete high school	not very worried	Greater than or equal to the minimum wage (≥1025 soles)	Coast	Urban	piura	No	None	study	Yeah	3 doses of vaccines against COVID-19	Definitely yes	Definitely yes	little worried	More or less the same	Most likely	Most likely	Most likely	Least likely	No	Happened to me quite a lot or for a good part of the time	Happened to me quite a lot or for a good part of the time	Happened to me quite a lot or for a good part of the time	Happened to me quite a lot or for a good part of the time	Happened to me quite a lot or for a good part of the time	Happened to me a little or part of the time	it did not occur to me	No	No	Yeah; mild, moderate (such as malaise, headache, injection site pain, etc.)
Yes	Male		23	catholic	Single	College, pre-university or full university	somewhat worried	Greater than or equal to the minimum wage (≥1025 soles)	Coast	Urban	Lambayeque	No	None	study	Yeah	3 doses of vaccines against COVID-19	Definitely yes	Definitely yes	moderately concerned	Most likely	Most likely	Most likely	Most likely	More or less the same	No	it did not occur to me	it did not occur to me	it did not occur to me	it did not occur to me	it did not occur to me	it did not occur to me	it did not occur to me	No	No	I did not report adverse events
Yes	Male		22	catholic	Single	College, pre-university or full university	not very worried	Greater than or equal to the minimum wage (≥1025 soles)	Mountain range	Urban	Junin	No	None	study	Yeah	3 doses of vaccines against COVID-19	Probably yes	Probably yes	little worried	More or less the same	More or less the same	More or less the same	More or less the same	More or less the same	No	it did not occur to me	it did not occur to me	it did not occur to me	it did not occur to me	it did not occur to me	it did not occur to me	it did not occur to me	No	No	Yeah; mild, moderate (such as malaise, headache, injection site pain, etc.)
Yes	Female	No	23	evangelical	Single	complete high school	somewhat worried	Greater than or equal to the minimum wage (≥1025 soles)	Coast	Urban	Lambayeque	No	None	study	Yeah	2 doses of vaccines against COVID-19	Probably not	Probably not	nothing worried	More or less the same	Most likely	More or less the same	More or less the same	More or less the same	No	it did not occur to me	Happened to me a little or part of the time	it did not occur to me	it did not occur to me	it did not occur to me	Happened to me a little or part of the time	it did not occur to me	No	Yeah	I did not report adverse events
Yes	Male		45	catholic	Married	College, pre-university or full university	not at all worried	Greater than or equal to the minimum wage (≥1025 soles)	Coast	Urban	Freedom	No	Two	Works	No	2 doses of vaccines against COVID-19	Probably yes	Probably yes	little worried	Least likely	More or less the same	Most likely	Most likely	Least likely	No	it did not occur to me	it did not occur to me	it did not occur to me	it did not occur to me	it did not occur to me	it did not occur to me	it did not occur to me	No	No	I did not report adverse events
Yes	Male		21	catholic	Single	complete university graduate	somewhat worried	Greater than or equal to the minimum wage (≥1025 soles)	Mountain range	Urban	Junin	No	None	Work and study	Yeah	3 doses of vaccines against COVID-19	Definitely yes	Definitely yes	nothing worried	Most likely	Most likely	Most likely	Most likely	More or less the same	No	Happened to me quite a lot or for a good part of the time	it did not occur to me	it did not occur to me	Happened to me quite a lot or for a good part of the time	Happened to me quite a lot or for a good part of the time	Happened to me a lot or most of the time	Happened to me quite a lot or for a good part of the time	No	No	Yeah; mild, moderate (such as malaise, headache, injection site pain, etc.)
Yes	Female	No	23	catholic	Single	College, pre-university or full university	not at all worried	Greater than or equal to the minimum wage (≥1025 soles)	Mountain range	Urban	Junin	No	None	study	Yeah	3 doses of vaccines against COVID-19	Definitely yes	Definitely yes	little worried	Most likely	Most likely	Most likely	Most likely	More or less the same	Yeah	it did not occur to me	Happened to me a little or part of the time	Happened to me a little or part of the time	Happened to me quite a lot or for a good part of the time	Happened to me a little or part of the time	it did not occur to me	it did not occur to me	Yeah	Yeah	Yeah; mild, moderate (such as malaise, headache, injection site pain, etc.)
Yes	Female	No	22	atheist or agnostic	Single	College, pre-university or full university	not very worried	Greater than or equal to the minimum wage (≥1025 soles)	Coast	Urban	Lambayeque	No	None	study	Yeah	3 doses of vaccines against COVID-19	Definitely yes	Definitely yes	little worried	Most likely	Most likely	Most likely	Most likely	More or less the same	No	Happened to me a little or part of the time	Happened to me quite a lot or for a good part of the time	Happened to me a little or part of the time	Happened to me a little or part of the time	Happened to me a little or part of the time	Happened to me a little or part of the time	Happened to me a little or part of the time	No	No	Yeah; mild, moderate (such as malaise, headache, injection site pain, etc.)
Yes	Female	No	20	catholic	Single	College, pre-university or full university	not very worried	Greater than or equal to the minimum wage (≥1025 soles)	Coast	Urban	Lambayeque	No	None	Work and study	Yeah	3 doses of vaccines against COVID-19	Probably yes	Probably yes	Very worried	More or less the same	More or less the same	More or less the same	More or less the same	Least likely	Yeah	Happened to me a lot or most of the time	Happened to me a lot or most of the time	Happened to me a lot or most of the time	Happened to me a lot or most of the time	Happened to me quite a lot or for a good part of the time	Happened to me a little or part of the time	Happened to me a little or part of the time	No	No	Yeah; mild, moderate (such as malaise, headache, injection site pain, etc.)
Yes	Male		25	atheist or agnostic	Single	College, pre-university or full university	not at all worried	Less than the minimum wage (<1025 soles)	Mountain range	Urban	Junin	No	None	Works	Yeah	3 doses of vaccines against COVID-19	Definitely yes	Probably yes	Very worried	More or less the same	Most likely	More or less the same	More or less the same	More or less the same	Yeah	it did not occur to me	it did not occur to me	it did not occur to me	Happened to me a little or part of the time	Happened to me a little or part of the time	Happened to me a little or part of the time	Happened to me a little or part of the time	No	Yeah	Yeah; mild, moderate (such as malaise, headache, injection site pain, etc.)
Yes	Male		34	other religion	Single	non-formal school	not at all worried	Greater than or equal to the minimum wage (≥1025 soles)	Coast	Urban	Freedom	No	None	Work and study	Yeah	3 doses of vaccines against COVID-19	Probably not	Probably not	Very worried	Least likely	Least likely	Least likely	Least likely	Least likely	No	it did not occur to me	it did not occur to me	it did not occur to me	it did not occur to me	it did not occur to me	it did not occur to me	it did not occur to me	Yeah	No	Yeah; mild, moderate (such as malaise, headache, injection site pain, etc.)
Yes	Male		22	catholic	Single	College, pre-university or full university	Very worried	Less than the minimum wage (<1025 soles)	Mountain range	Urban	Junin	No	None	study	Yeah	3 doses of vaccines against COVID-19	Definitely yes	Probably yes	moderately concerned	Most likely	Most likely	More or less the same	Most likely	Least likely	No	Happened to me a little or part of the time	Happened to me quite a lot or for a good part of the time	Happened to me a lot or most of the time	Happened to me quite a lot or for a good part of the time	it did not occur to me	it did not occur to me	it did not occur to me	No	No	Yeah; mild, moderate (such as malaise, headache, injection site pain, etc.)
Yes	Female	No	25	catholic	Single	College, pre-university or full university	not very worried	Greater than or equal to the minimum wage (≥1025 soles)	Coast	Urban	Lima (department)	No	None	Works	No	3 doses of vaccines against COVID-19	Definitely yes	Definitely yes	little worried	Most likely	Most likely	Most likely	Most likely	More or less the same	No	it did not occur to me	it did not occur to me	Happened to me a little or part of the time	Happened to me a little or part of the time	it did not occur to me	it did not occur to me	it did not occur to me	No	No	Yeah; mild, moderate (such as malaise, headache, injection site pain, etc.)
Yes	Male		24	catholic	Single	complete high school	not very worried	Greater than or equal to the minimum wage (≥1025 soles)	Mountain range	Urban	Junin	No	None	Work and study	Yeah	3 doses of vaccines against COVID-19	Definitely yes	Definitely yes	little worried	Most likely	Most likely	Most likely	Most likely	Most likely	No	it did not occur to me	it did not occur to me	it did not occur to me	it did not occur to me	it did not occur to me	it did not occur to me	it did not occur to me	No	No	Yeah; mild, moderate (such as malaise, headache, injection site pain, etc.)
Yes	Female	No	24	catholic	Single	complete high school	not very worried	Greater than or equal to the minimum wage (≥1025 soles)	Coast	Urban	Lambayeque	No	None	study	Yeah	3 doses of vaccines against COVID-19	Probably yes	Definitely yes	moderately concerned	More or less the same	More or less the same	More or less the same	More or less the same	More or less the same	No	it did not occur to me	it did not occur to me	it did not occur to me	it did not occur to me	it did not occur to me	it did not occur to me	it did not occur to me	No	No	I did not report adverse events
Yes	Female	No	21	evangelical	Single	College, pre-university or full university	not very worried	Greater than or equal to the minimum wage (≥1025 soles)	Jungle	Rural	Amazon	Yeah	None	study	Yeah	3 doses of vaccines against COVID-19	Probably yes	Probably yes	moderately concerned	More or less the same	More or less the same	More or less the same	More or less the same	More or less the same	No	it did not occur to me	it did not occur to me	it did not occur to me	it did not occur to me	it did not occur to me	Happened to me a little or part of the time	it did not occur to me	No	Yeah	Yeah; mild, moderate (such as malaise, headache, injection site pain, etc.)
Yes	Female	No	22	catholic	Single	College, pre-university or full university	somewhat worried	Greater than or equal to the minimum wage (≥1025 soles)	Mountain range	Rural	Junin	No	None	study	No	3 doses of vaccines against COVID-19	Definitely yes	Definitely yes	little worried	Most likely	Most likely	Most likely	Most likely	Most likely	No	it did not occur to me	Happened to me a little or part of the time	Happened to me a little or part of the time	Happened to me a little or part of the time	Happened to me a little or part of the time	it did not occur to me	it did not occur to me	No	No	Yeah; mild, moderate (such as malaise, headache, injection site pain, etc.)
Yes	Male		19	catholic	Single	complete high school	somewhat worried	Greater than or equal to the minimum wage (≥1025 soles)	Mountain range	Urban	Junin	Yeah	None	Work and study	No	3 doses of vaccines against COVID-19	Definitely yes	Definitely yes	moderately concerned	More or less the same	More or less the same	More or less the same	Most likely	Most likely	No	it did not occur to me	Happened to me quite a lot or for a good part of the time	it did not occur to me	it did not occur to me	it did not occur to me	Happened to me quite a lot or for a good part of the time	it did not occur to me	No	No	I did not report adverse events
Yes	Male		19	catholic	Single	complete high school	not at all worried	Greater than or equal to the minimum wage (≥1025 soles)	Coast	Rural	piura	No	None	study	Yeah	3 doses of vaccines against COVID-19	Probably not	Probably not	Very worried	Least likely	Most likely	More or less the same	Least likely	Least likely	No	Happened to me a little or part of the time	Happened to me a little or part of the time	it did not occur to me	it did not occur to me	Happened to me a little or part of the time	it did not occur to me	it did not occur to me	No	No	I did not report adverse events
Yes	Female	Yeah	32	catholic	Cohabitant	College, pre-university or full university	Very worried	Less than the minimum wage (<1025 soles)	Coast	Urban	Freedom	No	Two	Works	No	2 doses of vaccines against COVID-19	Probably not	Probably yes	moderately concerned	Least likely	Least likely	More or less the same	Most likely	Least likely	No	it did not occur to me	it did not occur to me	it did not occur to me	it did not occur to me	it did not occur to me	it did not occur to me	it did not occur to me	No	No	I did not report adverse events
Yes	Male		20	catholic	Single	complete high school	not very worried	Less than the minimum wage (<1025 soles)	Coast	Urban	piura	No	None	Work and study	Yeah	3 doses of vaccines against COVID-19	Definitely yes	Definitely yes	moderately concerned	Least likely	Most likely	Most likely	Most likely	More or less the same	No	Happened to me a little or part of the time	Happened to me a little or part of the time	Happened to me a little or part of the time	Happened to me quite a lot or for a good part of the time	Happened to me quite a lot or for a good part of the time	Happened to me a little or part of the time	Happened to me a little or part of the time	No	No	Yeah; mild, moderate (such as malaise, headache, injection site pain, etc.)
Yes	Female	No	31	catholic	Single	College, pre-university or full university	not very worried	Greater than or equal to the minimum wage (≥1025 soles)	Coast	Urban	Lambayeque	No	None	Works	Yeah	3 doses of vaccines against COVID-19	Probably yes	Probably yes	little worried	More or less the same	Most likely	Most likely	Most likely	Least likely	No	it did not occur to me	it did not occur to me	it did not occur to me	Happened to me a little or part of the time	it did not occur to me	it did not occur to me	it did not occur to me	No	No	I did not report adverse events
Yes	Male		21	atheist or agnostic	Single	College, pre-university or full university	somewhat worried	Greater than or equal to the minimum wage (≥1025 soles)	Coast	Urban	Metropolitan Lima	No	None	study	Yeah	3 doses of vaccines against COVID-19	Definitely yes	Definitely yes	little worried	Most likely	More or less the same	Most likely	Most likely	Least likely	No	Happened to me a little or part of the time	Happened to me a little or part of the time	Happened to me a lot or most of the time	Happened to me quite a lot or for a good part of the time	Happened to me a little or part of the time	Happened to me quite a lot or for a good part of the time	it did not occur to me	No	Yeah	Yeah; mild, moderate (such as malaise, headache, injection site pain, etc.)
Yes	Female	No	20	catholic	Single	College, pre-university or full university	somewhat worried	Less than the minimum wage (<1025 soles)	Mountain range	Urban	Junin	No	None	study	Yeah	3 doses of vaccines against COVID-19	Probably yes	Definitely yes	moderately concerned	More or less the same	Most likely	Most likely	More or less the same	Least likely	No	Happened to me a little or part of the time	Happened to me quite a lot or for a good part of the time	Happened to me a little or part of the time	it did not occur to me	Happened to me a little or part of the time	it did not occur to me	it did not occur to me	No	Yeah	Yeah; mild, moderate (such as malaise, headache, injection site pain, etc.)
Yes	Male		23	catholic	Single	College, pre-university or full university	not very worried	Greater than or equal to the minimum wage (≥1025 soles)	Mountain range	Urban	Fist	Yeah	None	Works	No	3 doses of vaccines against COVID-19	Definitely yes	Probably yes	little worried	More or less the same	Most likely	Most likely	Most likely	Least likely	No	Happened to me a little or part of the time	it did not occur to me	Happened to me a little or part of the time	Happened to me quite a lot or for a good part of the time	Happened to me a little or part of the time	Happened to me a little or part of the time	Happened to me a little or part of the time	No	No	Yeah; mild, moderate (such as malaise, headache, injection site pain, etc.)
Yes	Female	No	34	catholic	Married	complete university graduate	not at all worried	Greater than or equal to the minimum wage (≥1025 soles)	Coast	Urban	Lambayeque	No	One	Works	Yeah	3 doses of vaccines against COVID-19	Definitely yes	Definitely yes	nothing worried	Most likely	Most likely	Most likely	Most likely	Most likely	No	it did not occur to me	it did not occur to me	it did not occur to me	it did not occur to me	it did not occur to me	it did not occur to me	it did not occur to me	No	No	I did not report adverse events
Yes	Male		38	catholic	Single	College, pre-university or full university	somewhat worried	Greater than or equal to the minimum wage (≥1025 soles)	Coast	Urban	Lambayeque	No	None	Works	No	3 doses of vaccines against COVID-19	Probably not	Probably yes	little worried	More or less the same	More or less the same	More or less the same	More or less the same	More or less the same	No	it did not occur to me	it did not occur to me	Happened to me a little or part of the time	Happened to me a little or part of the time	Happened to me a little or part of the time	Happened to me a little or part of the time	it did not occur to me	No	No	I did not report adverse events
Yes	Male		18	catholic	Single	College, pre-university or full university	not very worried	Less than the minimum wage (<1025 soles)	Jungle	Urban	Amazon	No	None	study	Yeah	3 doses of vaccines against COVID-19	Definitely yes	Definitely yes	Very worried	Most likely	Most likely	Most likely	Most likely	Most likely	No	it did not occur to me	it did not occur to me	it did not occur to me	it did not occur to me	it did not occur to me	it did not occur to me	it did not occur to me	No	No	Yeah; severely (allergic reaction or requiring hospitalization)
Yes	Female	No	33	catholic	Single	complete university graduate	not at all worried	Greater than or equal to the minimum wage (≥1025 soles)	Coast	Urban	Lambayeque	No	None	Works	Yeah	3 doses of vaccines against COVID-19	Definitely yes	Definitely yes	moderately concerned	Most likely	Most likely	Most likely	More or less the same	Least likely	No	it did not occur to me	it did not occur to me	it did not occur to me	it did not occur to me	it did not occur to me	it did not occur to me	it did not occur to me	No	Yeah	Yeah; mild, moderate (such as malaise, headache, injection site pain, etc.)
Yes	Male		17	catholic	Single	College, pre-university or full university	not at all worried	Greater than or equal to the minimum wage (≥1025 soles)	Jungle	Urban	Amazon	No	None	study	No	2 doses of vaccines against COVID-19	Probably not	Probably yes	moderately concerned	More or less the same	More or less the same	More or less the same	More or less the same	More or less the same	No	it did not occur to me	it did not occur to me	it did not occur to me	it did not occur to me	it did not occur to me	it did not occur to me	it did not occur to me	No	Yeah	Yeah; mild, moderate (such as malaise, headache, injection site pain, etc.)
Yes	Female	No	18	catholic	Single	complete high school	not very worried	Greater than or equal to the minimum wage (≥1025 soles)	Coast	Urban	Lambayeque	No	None	study	Yeah	3 doses of vaccines against COVID-19	Probably yes	Probably yes	moderately concerned	More or less the same	More or less the same	Most likely	Most likely	More or less the same	No	Happened to me quite a lot or for a good part of the time	Happened to me a little or part of the time	it did not occur to me	Happened to me a little or part of the time	Happened to me a little or part of the time	it did not occur to me	it did not occur to me	No	No	Yeah; mild, moderate (such as malaise, headache, injection site pain, etc.)
Yes	Female	No	48	catholic	Single	complete high school	somewhat worried	Less than the minimum wage (<1025 soles)	Coast	Rural	Lambayeque	No	Two	Works	No	3 doses of vaccines against COVID-19	Definitely yes	Probably yes	moderately concerned	Least likely	More or less the same	More or less the same	More or less the same	More or less the same	No	Happened to me a little or part of the time	Happened to me quite a lot or for a good part of the time	it did not occur to me	it did not occur to me	it did not occur to me	it did not occur to me	it did not occur to me	No	No	Yeah; mild, moderate (such as malaise, headache, injection site pain, etc.)
Yes	Male		20	catholic	Single	complete high school	somewhat worried	Greater than or equal to the minimum wage (≥1025 soles)	Coast	Urban	piura	No	None	study	Yeah	3 doses of vaccines against COVID-19	Definitely yes	Definitely yes	moderately concerned	More or less the same	Most likely	Most likely	Most likely	More or less the same	No	it did not occur to me	it did not occur to me	it did not occur to me	it did not occur to me	it did not occur to me	it did not occur to me	it did not occur to me	No	No	Yeah; mild, moderate (such as malaise, headache, injection site pain, etc.)
Yes	Female	No	20	evangelical	Single	College, pre-university or full university	not at all worried	Greater than or equal to the minimum wage (≥1025 soles)	Coast	Urban	Lambayeque	No	None	study	No	3 doses of vaccines against COVID-19	Probably yes	Probably yes	little worried	More or less the same	Most likely	Most likely	Most likely	More or less the same	No	it did not occur to me	it did not occur to me	it did not occur to me	it did not occur to me	it did not occur to me	it did not occur to me	it did not occur to me	Yeah	No	Yeah; mild, moderate (such as malaise, headache, injection site pain, etc.)
Yes	Female	No	23	catholic	Single	complete high school	not very worried	Greater than or equal to the minimum wage (≥1025 soles)	Coast	Urban	Lambayeque	No	None	study	Yeah	3 doses of vaccines against COVID-19	Definitely yes	Probably yes	little worried	Most likely	Most likely	Most likely	Most likely	Most likely	No	Happened to me quite a lot or for a good part of the time	Happened to me quite a lot or for a good part of the time	Happened to me quite a lot or for a good part of the time	Happened to me quite a lot or for a good part of the time	Happened to me quite a lot or for a good part of the time	Happened to me quite a lot or for a good part of the time	Happened to me a little or part of the time	No	No	Yeah; mild, moderate (such as malaise, headache, injection site pain, etc.)
Yes	Female	No	19	catholic	Single	College, pre-university or full university	somewhat worried	Less than the minimum wage (<1025 soles)	Mountain range	Rural	Amazon	Yeah	None	study	No	3 doses of vaccines against COVID-19	Definitely yes	Definitely yes	little worried	Most likely	Most likely	Most likely	Most likely	Least likely	Yeah	Happened to me a little or part of the time	it did not occur to me	Happened to me a little or part of the time	Happened to me a lot or most of the time	Happened to me a little or part of the time	Happened to me a little or part of the time	it did not occur to me	No	No	Yeah; mild, moderate (such as malaise, headache, injection site pain, etc.)
Yes	Female	No	21	other religion	Single	complete high school	not at all worried	Greater than or equal to the minimum wage (≥1025 soles)	Coast	Urban	Lambayeque	No	None	study	No	3 doses of vaccines against COVID-19	Definitely yes	Definitely yes	nothing worried	More or less the same	Most likely	Most likely	Most likely	Least likely	No	it did not occur to me	it did not occur to me	it did not occur to me	it did not occur to me	it did not occur to me	it did not occur to me	it did not occur to me	No	No	I did not report adverse events
Yes	Male		23	other religion	Single	College, pre-university or full university	somewhat worried	Greater than or equal to the minimum wage (≥1025 soles)	Jungle	Urban	loreto	No	None	Work and study	Yeah	3 doses of vaccines against COVID-19	Probably yes	Probably yes	little worried	More or less the same	More or less the same	More or less the same	More or less the same	More or less the same	No	it did not occur to me	it did not occur to me	it did not occur to me	it did not occur to me	it did not occur to me	it did not occur to me	it did not occur to me	No	No	Yeah; mild, moderate (such as malaise, headache, injection site pain, etc.)
Yes	Male		26	catholic	Single	College, pre-university or full university	Very worried	Greater than or equal to the minimum wage (≥1025 soles)	Coast	Urban	Lambayeque	Yeah	None	Works	No	3 doses of vaccines against COVID-19	Definitely yes	Definitely yes	moderately concerned	Most likely	Most likely	Most likely	Most likely	Least likely	No	it did not occur to me	it did not occur to me	it did not occur to me	it did not occur to me	it did not occur to me	it did not occur to me	it did not occur to me	No	No	Yeah; mild, moderate (such as malaise, headache, injection site pain, etc.)
Yes	Female	No	23	catholic	Single	College, pre-university or full university	not at all worried	Greater than or equal to the minimum wage (≥1025 soles)	Coast	Urban	Lambayeque	No	None	Work and study	No	3 doses of vaccines against COVID-19	Definitely yes	Definitely yes	little worried	More or less the same	Most likely	Most likely	Most likely	Least likely	No	it did not occur to me	it did not occur to me	it did not occur to me	it did not occur to me	it did not occur to me	it did not occur to me	it did not occur to me	No	No	Yeah; mild, moderate (such as malaise, headache, injection site pain, etc.)
Yes	Female	No	22	catholic	Single	College, pre-university or full university	not very worried	Greater than or equal to the minimum wage (≥1025 soles)	Coast	Urban	Metropolitan Lima	No	None	Works	No	3 doses of vaccines against COVID-19	Definitely yes	Definitely yes	little worried	Most likely	Most likely	Most likely	Most likely	Most likely	No	it did not occur to me	it did not occur to me	it did not occur to me	it did not occur to me	Happened to me a little or part of the time	it did not occur to me	Happened to me a little or part of the time	No	No	Yeah; mild, moderate (such as malaise, headache, injection site pain, etc.)
Yes	Female	No	23	catholic	Single	College, pre-university or full university	not at all worried	Greater than or equal to the minimum wage (≥1025 soles)	Coast	Urban	Lima (department)	No	None	Work and study	Yeah	3 doses of vaccines against COVID-19	Definitely yes	Definitely yes	moderately concerned	Most likely	Most likely	Most likely	Most likely	Least likely	No	it did not occur to me	it did not occur to me	it did not occur to me	it did not occur to me	it did not occur to me	it did not occur to me	it did not occur to me	No	No	Yeah; mild, moderate (such as malaise, headache, injection site pain, etc.)
Yes	Female	No	18	other religion	Single	complete high school	somewhat worried	Less than the minimum wage (<1025 soles)	Jungle	Urban	Amazon	No	None	study	No	3 doses of vaccines against COVID-19	Probably yes	Definitely yes	little worried	More or less the same	More or less the same	Most likely	Most likely	Most likely	No	it did not occur to me	Happened to me a little or part of the time	Happened to me a little or part of the time	Happened to me quite a lot or for a good part of the time	Happened to me a little or part of the time	Happened to me a little or part of the time	it did not occur to me	No	No	Yeah; mild, moderate (such as malaise, headache, injection site pain, etc.)
Yes	Male		21	atheist or agnostic	Single	complete high school	not very worried	Greater than or equal to the minimum wage (≥1025 soles)	Coast	Urban	Lima (department)	No	None	study	Yeah	3 doses of vaccines against COVID-19	Definitely yes	Definitely yes	little worried	Most likely	Most likely	Most likely	Most likely	Most likely	No	it did not occur to me	it did not occur to me	it did not occur to me	it did not occur to me	it did not occur to me	it did not occur to me	it did not occur to me	No	No	Yeah; mild, moderate (such as malaise, headache, injection site pain, etc.)
Yes	Female	No	22	catholic	Single	College, pre-university or full university	not at all worried	Less than the minimum wage (<1025 soles)	Coast	Urban	Lambayeque	No	None	study	Yeah	3 doses of vaccines against COVID-19	Probably yes	Probably yes	nothing worried	More or less the same	Most likely	Most likely	More or less the same	Least likely	No	it did not occur to me	it did not occur to me	it did not occur to me	it did not occur to me	it did not occur to me	it did not occur to me	it did not occur to me	No	Yeah	Yeah; mild, moderate (such as malaise, headache, injection site pain, etc.)
Yes	Male		26	other religion	Married	complete high school	somewhat worried	Greater than or equal to the minimum wage (≥1025 soles)	Coast	Urban	Lambayeque	No	One	Works	No	3 doses of vaccines against COVID-19	Definitely not	Probably not	Very worried	Least likely	More or less the same	More or less the same	More or less the same	Least likely	No	it did not occur to me	it did not occur to me	it did not occur to me	it did not occur to me	it did not occur to me	it did not occur to me	it did not occur to me	No	No	I did not report adverse events
Yes	Male		29	evangelical	Single	College, pre-university or full university	somewhat worried	Greater than or equal to the minimum wage (≥1025 soles)	Coast	Urban	Lambayeque	No	None	Works	No	3 doses of vaccines against COVID-19	Probably yes	Definitely yes	moderately concerned	More or less the same	More or less the same	More or less the same	More or less the same	More or less the same	No	Happened to me a little or part of the time	it did not occur to me	it did not occur to me	it did not occur to me	it did not occur to me	it did not occur to me	it did not occur to me	No	Yeah	Yeah; mild, moderate (such as malaise, headache, injection site pain, etc.)
Yes	Male		41	catholic	Single	complete university graduate	somewhat worried	Greater than or equal to the minimum wage (≥1025 soles)	Coast	Urban	Metropolitan Lima	No	Two	Works	No	3 doses of vaccines against COVID-19	Definitely yes	Definitely yes	moderately concerned	More or less the same	More or less the same	More or less the same	More or less the same	More or less the same	No	it did not occur to me	Happened to me a little or part of the time	it did not occur to me	Happened to me a little or part of the time	it did not occur to me	it did not occur to me	Happened to me a little or part of the time	No	No	Yeah; mild, moderate (such as malaise, headache, injection site pain, etc.)
Yes	Female	No	39	catholic	Divorced	complete high school	Very worried	Less than the minimum wage (<1025 soles)	Mountain range	Rural	cajamarca	Yeah	Two	does not work and does not study		2 doses of vaccines against COVID-19	Probably yes	Probably yes	nothing worried	Least likely	Least likely	More or less the same	More or less the same	Least likely	No	it did not occur to me	it did not occur to me	it did not occur to me	it did not occur to me	it did not occur to me	it did not occur to me	it did not occur to me	No	No	I did not report adverse events
Yes	Female	No	55	catholic	Married	complete high school	Very worried	Greater than or equal to the minimum wage (≥1025 soles)	Coast	Urban	Freedom	No	Three	does not work and does not study		3 doses of vaccines against COVID-19	Definitely yes	Definitely yes	moderately concerned	Most likely	Most likely	Most likely	Most likely	Least likely	No	it did not occur to me	it did not occur to me	it did not occur to me	it did not occur to me	it did not occur to me	it did not occur to me	it did not occur to me	No	No	I did not report adverse events
Yes	Male		47	catholic	Divorced	College, pre-university or full university	somewhat worried	Greater than or equal to the minimum wage (≥1025 soles)	Coast	Urban	Freedom	No	Three	Works	No	3 doses of vaccines against COVID-19	Definitely yes	Definitely yes	moderately concerned	More or less the same	More or less the same	Most likely	Most likely	Least likely	No	it did not occur to me	it did not occur to me	it did not occur to me	it did not occur to me	it did not occur to me	it did not occur to me	it did not occur to me	No	No	I did not report adverse events
Yes	Female	No	21	catholic	Single	complete high school	not at all worried	Greater than or equal to the minimum wage (≥1025 soles)	Mountain range	Urban	Junin	No	None	study	Yeah	3 doses of vaccines against COVID-19	Probably yes	Probably yes	little worried	Least likely	More or less the same	Most likely	More or less the same	More or less the same	No	it did not occur to me	it did not occur to me	it did not occur to me	Happened to me a little or part of the time	it did not occur to me	it did not occur to me	it did not occur to me	No	No	I did not report adverse events
Yes	Male		25	other religion	Single	complete high school	not very worried	Greater than or equal to the minimum wage (≥1025 soles)	Jungle	Urban	Amazon	No	None	study	Yeah	3 doses of vaccines against COVID-19	Definitely yes	Definitely yes	little worried	More or less the same	Most likely	Most likely	More or less the same	More or less the same	No	Happened to me a little or part of the time	Happened to me quite a lot or for a good part of the time	Happened to me a little or part of the time	it did not occur to me	Happened to me a little or part of the time	it did not occur to me	it did not occur to me	No	Yeah	Yeah; mild, moderate (such as malaise, headache, injection site pain, etc.)
Yes	Male		30	catholic	Cohabitant	College, pre-university or full university	Very worried	Greater than or equal to the minimum wage (≥1025 soles)	Coast	Urban	Lambayeque	Yeah	Two	Works	No	3 doses of vaccines against COVID-19	Definitely yes	Definitely yes	moderately concerned	Most likely	Most likely	More or less the same	Most likely	More or less the same	No	Happened to me a little or part of the time	Happened to me a little or part of the time	Happened to me a little or part of the time	Happened to me a little or part of the time	Happened to me a little or part of the time	Happened to me a little or part of the time	it did not occur to me	No	No	Yeah; mild, moderate (such as malaise, headache, injection site pain, etc.)
Yes	Male		25	catholic	Single	College, pre-university or full university	Very worried	Greater than or equal to the minimum wage (≥1025 soles)	Coast	Urban	piura	No	None	Works	No	3 doses of vaccines against COVID-19	Definitely yes	Definitely yes	Very worried	Most likely	Most likely	Most likely	Most likely	More or less the same	No	it did not occur to me	it did not occur to me	it did not occur to me	it did not occur to me	it did not occur to me	it did not occur to me	it did not occur to me	No	No	Yeah; mild, moderate (such as malaise, headache, injection site pain, etc.)
Yes	Male		27	evangelical	Single	complete high school	somewhat worried	Greater than or equal to the minimum wage (≥1025 soles)	Coast	Rural	Lambayeque	No	None	Works	No	3 doses of vaccines against COVID-19	Definitely yes	Probably yes	moderately concerned	Most likely	Most likely	Most likely	Most likely	Least likely	No	it did not occur to me	it did not occur to me	it did not occur to me	it did not occur to me	it did not occur to me	it did not occur to me	it did not occur to me	No	No	Yeah; mild, moderate (such as malaise, headache, injection site pain, etc.)
Yes	Male		28	catholic	Single	complete high school	not at all worried	Less than the minimum wage (<1025 soles)	Coast	Urban	Lambayeque	No	None	Work and study	No	3 doses of vaccines against COVID-19	Definitely yes	Probably yes	little worried	Most likely	More or less the same	More or less the same	More or less the same	Least likely	No	it did not occur to me	it did not occur to me	it did not occur to me	Happened to me a little or part of the time	it did not occur to me	it did not occur to me	Happened to me a little or part of the time	No	No	Yeah; mild, moderate (such as malaise, headache, injection site pain, etc.)
Yes	Female	No	21	catholic	Single	complete high school	not very worried	Greater than or equal to the minimum wage (≥1025 soles)	Mountain range	Urban	Junin	No	None	study	No	3 doses of vaccines against COVID-19	Definitely yes	Definitely yes	little worried	Most likely	Most likely	Most likely	Most likely	Most likely	No	Happened to me a little or part of the time	Happened to me quite a lot or for a good part of the time	Happened to me a little or part of the time	Happened to me a little or part of the time	Happened to me a little or part of the time	it did not occur to me	Happened to me a little or part of the time	No	No	Yeah; mild, moderate (such as malaise, headache, injection site pain, etc.)
Yes	Male		32	catholic	Cohabitant	College, pre-university or full university	not at all worried	Greater than or equal to the minimum wage (≥1025 soles)	Coast	Urban	Lambayeque	No	One	Works	No	3 doses of vaccines against COVID-19	Definitely yes	Definitely yes	nothing worried	Most likely	Most likely	Most likely	Most likely	Least likely	No	it did not occur to me	it did not occur to me	it did not occur to me	it did not occur to me	it did not occur to me	it did not occur to me	it did not occur to me	Yeah	Yeah	I did not report adverse events
Yes	Male		22	other religion	Single	College, pre-university or full university	somewhat worried	Less than the minimum wage (<1025 soles)	Coast	Rural	piura	No	None	study	No	2 doses of vaccines against COVID-19	Definitely yes	Definitely yes	moderately concerned	More or less the same	More or less the same	More or less the same	More or less the same	More or less the same	Yeah	Happened to me a little or part of the time	Happened to me a little or part of the time	Happened to me a little or part of the time	Happened to me a little or part of the time	Happened to me a little or part of the time	Happened to me a little or part of the time	Happened to me a little or part of the time	No	No	I did not report adverse events
Yes	Male		30	catholic	Cohabitant	complete high school	not very worried	Greater than or equal to the minimum wage (≥1025 soles)	Coast	Urban	Metropolitan Lima	No	Two	Works	No	3 doses of vaccines against COVID-19	Probably yes	Probably not	Very worried	More or less the same	More or less the same	More or less the same	More or less the same	More or less the same	No	Happened to me a little or part of the time	Happened to me a little or part of the time	Happened to me a little or part of the time	Happened to me quite a lot or for a good part of the time	Happened to me quite a lot or for a good part of the time	Happened to me quite a lot or for a good part of the time	Happened to me a little or part of the time	No	No	Yeah; mild, moderate (such as malaise, headache, injection site pain, etc.)
Yes	Male		40	atheist or agnostic	Married	College, pre-university or full university	not at all worried	Greater than or equal to the minimum wage (≥1025 soles)	Coast	Urban	Lambayeque	Yeah	More than three	Works	No	3 doses of vaccines against COVID-19	Definitely yes	Definitely yes	nothing worried	Most likely	Most likely	Most likely	Most likely	Least likely	No	it did not occur to me	it did not occur to me	it did not occur to me	it did not occur to me	it did not occur to me	it did not occur to me	it did not occur to me	Yeah	Yeah	I did not report adverse events
Yes	Female	No	21	catholic	Single	complete high school	not at all worried	Greater than or equal to the minimum wage (≥1025 soles)	Coast	Urban	Lambayeque	No	None	study	Yeah	3 doses of vaccines against COVID-19	Definitely yes	Definitely yes	nothing worried	Most likely	Most likely	Most likely	Most likely	Most likely	No	it did not occur to me	it did not occur to me	it did not occur to me	it did not occur to me	it did not occur to me	it did not occur to me	it did not occur to me	No	No	I did not report adverse events
Yes	Female	No	23	catholic	Single	College, pre-university or full university	not very worried	Greater than or equal to the minimum wage (≥1025 soles)	Coast	Urban	Lambayeque	No	One	Work and study	No	3 doses of vaccines against COVID-19	Definitely yes	Definitely yes	moderately concerned	More or less the same	Most likely	Most likely	Most likely	Most likely	No	it did not occur to me	Happened to me a little or part of the time	Happened to me a little or part of the time	Happened to me quite a lot or for a good part of the time	it did not occur to me	Happened to me quite a lot or for a good part of the time	Happened to me a little or part of the time	No	Yeah	Yeah; mild, moderate (such as malaise, headache, injection site pain, etc.)
Yes	Male		24	other religion	Single	complete high school	not very worried	Greater than or equal to the minimum wage (≥1025 soles)	Coast	Urban	Lambayeque	No	None	Work and study	No	2 doses of vaccines against COVID-19	Probably not	Probably not	moderately concerned	Least likely	More or less the same	Most likely	More or less the same	Most likely	No	it did not occur to me	it did not occur to me	it did not occur to me	it did not occur to me	it did not occur to me	it did not occur to me	it did not occur to me	No	No	I did not report adverse events
Yes	Female	No	28	catholic	Single	College, pre-university or full university	somewhat worried	Greater than or equal to the minimum wage (≥1025 soles)	Mountain range	Urban	Arequipa	No	None	Works	Yeah	3 doses of vaccines against COVID-19	Definitely yes	Probably yes	moderately concerned	More or less the same	Least likely	Most likely	More or less the same	Least likely	No	it did not occur to me	Happened to me quite a lot or for a good part of the time	it did not occur to me	Happened to me a little or part of the time	Happened to me a little or part of the time	it did not occur to me	it did not occur to me	No	No	Yeah; mild, moderate (such as malaise, headache, injection site pain, etc.)
Yes	Male		23	other religion	Single	College, pre-university or full university	not very worried	Greater than or equal to the minimum wage (≥1025 soles)	Coast	Urban	tumbes	No	None	study	No	3 doses of vaccines against COVID-19	Definitely yes	Definitely yes	little worried	More or less the same	Most likely	Most likely	Most likely	More or less the same	No	it did not occur to me	Happened to me a little or part of the time	it did not occur to me	Happened to me a little or part of the time	it did not occur to me	it did not occur to me	it did not occur to me	No	No	Yeah; mild, moderate (such as malaise, headache, injection site pain, etc.)
Yes	Female	Yeah	30	catholic	Married	College, pre-university or full university	not very worried	Greater than or equal to the minimum wage (≥1025 soles)	Coast	Urban	Metropolitan Lima	No	Two	does not work and does not study		3 doses of vaccines against COVID-19	Definitely yes	Probably yes	little worried	More or less the same	More or less the same	Most likely	Most likely	More or less the same	No	it did not occur to me	Happened to me a little or part of the time	it did not occur to me	it did not occur to me	Happened to me a little or part of the time	it did not occur to me	it did not occur to me	No	No	Yeah; mild, moderate (such as malaise, headache, injection site pain, etc.)
Yes	Male		28	catholic	Cohabitant	complete high school	somewhat worried	Less than the minimum wage (<1025 soles)	Coast	Urban	tumbes	Yeah	Three	Works	No	3 doses of vaccines against COVID-19	Probably yes	Probably yes	little worried	Most likely	Most likely	Most likely	Most likely	More or less the same	No	it did not occur to me	it did not occur to me	it did not occur to me	it did not occur to me	it did not occur to me	it did not occur to me	it did not occur to me	No	No	Yeah; mild, moderate (such as malaise, headache, injection site pain, etc.)
Yes	Female	No	23	catholic	Single	College, pre-university or full university	not very worried	Greater than or equal to the minimum wage (≥1025 soles)	Coast	Urban	Lambayeque	No	None	Works	No	3 doses of vaccines against COVID-19	Definitely yes	Probably yes	Very worried	Most likely	Most likely	Most likely	More or less the same	More or less the same	No	Happened to me a little or part of the time	it did not occur to me	Happened to me a little or part of the time	Happened to me a little or part of the time	it did not occur to me	it did not occur to me	it did not occur to me	No	No	Yeah; mild, moderate (such as malaise, headache, injection site pain, etc.)
Yes	Female	No	58	evangelical	Single	complete high school		Less than the minimum wage (<1025 soles)	Coast	Urban	Lambayeque	Yeah	More than three	does not work and does not study		3 doses of vaccines against COVID-19	Definitely not	Probably not	nothing worried	More or less the same	Most likely	Most likely	Most likely	Least likely	No	Happened to me a lot or most of the time	Happened to me quite a lot or for a good part of the time	Happened to me quite a lot or for a good part of the time	Happened to me a little or part of the time	it did not occur to me	it did not occur to me	it did not occur to me	No	No	I did not report adverse events
Yes	Male		22	catholic	Single	complete university graduate	not very worried	Greater than or equal to the minimum wage (≥1025 soles)	Coast	Urban	Metropolitan Lima	No	None	Works	No	3 doses of vaccines against COVID-19	Probably yes	Probably yes	little worried	Most likely	Most likely	Most likely	Most likely	More or less the same	No	it did not occur to me	it did not occur to me	it did not occur to me	Happened to me a little or part of the time	it did not occur to me	it did not occur to me	it did not occur to me	No	No	Yeah; mild, moderate (such as malaise, headache, injection site pain, etc.)
Yes	Female	No	29	catholic	Cohabitant	complete high school	somewhat worried	Less than the minimum wage (<1025 soles)	Coast	Urban	tumbes	No	Two	Works	No	3 doses of vaccines against COVID-19	Probably yes	Probably yes	little worried	Most likely	Most likely	Most likely	Most likely	More or less the same	No	it did not occur to me	it did not occur to me	it did not occur to me	it did not occur to me	it did not occur to me	it did not occur to me	it did not occur to me	No	Yeah	Yeah; mild, moderate (such as malaise, headache, injection site pain, etc.)
Yes	Female	No	21	catholic	Single	complete high school	Very worried	Less than the minimum wage (<1025 soles)	Coast	Urban	Lambayeque	No	One	Works	No	2 doses of vaccines against COVID-19	Probably yes	Probably yes	little worried	More or less the same	More or less the same	More or less the same	More or less the same	More or less the same	No	it did not occur to me	it did not occur to me	it did not occur to me	it did not occur to me	it did not occur to me	Happened to me a lot or most of the time	it did not occur to me	No	No	Yeah; mild, moderate (such as malaise, headache, injection site pain, etc.)
Yes	Male		25	catholic	Single	complete high school	somewhat worried	Less than the minimum wage (<1025 soles)	Coast	Urban	Lambayeque	No	None	study	Yeah	3 doses of vaccines against COVID-19	Definitely yes	Definitely yes	little worried	Most likely	Most likely	Most likely	Most likely	Least likely	No	it did not occur to me	it did not occur to me	it did not occur to me	it did not occur to me	it did not occur to me	it did not occur to me	it did not occur to me	No	No	I did not report adverse events
Yes	Male		33	catholic	Married	College, pre-university or full university	not very worried	Greater than or equal to the minimum wage (≥1025 soles)	Coast	Urban	Lambayeque	Yeah	One	Work and study	Yeah	3 doses of vaccines against COVID-19	Definitely yes	Definitely yes	nothing worried	Most likely	Most likely	Most likely	Most likely	Most likely	No	it did not occur to me	it did not occur to me	it did not occur to me	it did not occur to me	it did not occur to me	it did not occur to me	it did not occur to me	No	No	Yeah; mild, moderate (such as malaise, headache, injection site pain, etc.)
Yes	Female	No	27	catholic	Single	complete high school	not very worried	Greater than or equal to the minimum wage (≥1025 soles)	Coast	Urban	Lambayeque	No	None	Works	No	3 doses of vaccines against COVID-19	Definitely yes	Probably yes	little worried	Most likely	Most likely	Most likely	Most likely	Most likely	No	it did not occur to me	it did not occur to me	it did not occur to me	it did not occur to me	it did not occur to me	it did not occur to me	it did not occur to me	No	No	I did not report adverse events
Yes	Female	No	23	catholic	Single	complete high school	not very worried	Greater than or equal to the minimum wage (≥1025 soles)	Mountain range	Urban	Amazon	No	None	study	Yeah	3 doses of vaccines against COVID-19	Probably yes	Probably yes	moderately concerned	Most likely	Most likely	Most likely	Most likely	Least likely	No	it did not occur to me	it did not occur to me	it did not occur to me	it did not occur to me	it did not occur to me	it did not occur to me	it did not occur to me	No	No	Yeah; mild, moderate (such as malaise, headache, injection site pain, etc.)
Yes	Female	No	25	catholic	Single	complete high school	not very worried	Less than the minimum wage (<1025 soles)	Coast	Urban	Lambayeque	No	None	study	No	3 doses of vaccines against COVID-19	Definitely yes	Definitely yes	little worried	More or less the same	More or less the same	More or less the same	More or less the same	More or less the same	No	it did not occur to me	it did not occur to me	it did not occur to me	it did not occur to me	it did not occur to me	it did not occur to me	it did not occur to me	No	No	Yeah; mild, moderate (such as malaise, headache, injection site pain, etc.)
Yes	Female	No	18	catholic	Single	complete high school	not very worried	Greater than or equal to the minimum wage (≥1025 soles)	Coast	Urban	piura	No	None	study	Yeah	3 doses of vaccines against COVID-19	Definitely yes	Probably yes	moderately concerned	Most likely	Most likely	Most likely	Most likely	More or less the same	No	Happened to me a little or part of the time	it did not occur to me	it did not occur to me	it did not occur to me	it did not occur to me	it did not occur to me	it did not occur to me	No	No	Yeah; mild, moderate (such as malaise, headache, injection site pain, etc.)
Yes	Female	No	21	catholic	Single	complete high school	not very worried	Greater than or equal to the minimum wage (≥1025 soles)	Coast	Urban	piura	No	None	study	Yeah	3 doses of vaccines against COVID-19	Definitely yes	Definitely yes	moderately concerned	More or less the same	Most likely	Most likely	Most likely	More or less the same	Yeah	Happened to me a little or part of the time	Happened to me a little or part of the time	Happened to me quite a lot or for a good part of the time	Happened to me quite a lot or for a good part of the time	Happened to me quite a lot or for a good part of the time	Happened to me quite a lot or for a good part of the time	Happened to me quite a lot or for a good part of the time	No	No	Yeah; mild, moderate (such as malaise, headache, injection site pain, etc.)
Yes	Female	No	23	catholic	Single	complete high school	not at all worried	Greater than or equal to the minimum wage (≥1025 soles)	Coast	Urban	piura	No	None	study	Yeah	3 doses of vaccines against COVID-19	Probably not	Probably not	little worried	More or less the same	More or less the same	Most likely	Most likely	Least likely	No	it did not occur to me	Happened to me a little or part of the time	it did not occur to me	it did not occur to me	it did not occur to me	it did not occur to me	it did not occur to me	No	No	Yeah; mild, moderate (such as malaise, headache, injection site pain, etc.)
Yes	Female	No	20	catholic	Single	complete high school	not very worried	Less than the minimum wage (<1025 soles)	Coast	Urban	piura	No	None	study	Yeah	3 doses of vaccines against COVID-19	Probably yes	Probably yes	little worried	Most likely	Most likely	Most likely	Most likely	Least likely	Yeah	it did not occur to me	Happened to me a little or part of the time	Happened to me a little or part of the time	Happened to me a little or part of the time	Happened to me a little or part of the time	it did not occur to me	it did not occur to me	No	No	Yeah; mild, moderate (such as malaise, headache, injection site pain, etc.)
Yes	Female	No	24	catholic	Single	complete university graduate	not at all worried	Greater than or equal to the minimum wage (≥1025 soles)	Coast	Urban	piura	No	None	Works	No	3 doses of vaccines against COVID-19	Probably not	Probably not	moderately concerned	More or less the same	More or less the same	Least likely	More or less the same	Least likely	No	it did not occur to me	it did not occur to me	it did not occur to me	it did not occur to me	it did not occur to me	it did not occur to me	it did not occur to me	No	No	Yeah; mild, moderate (such as malaise, headache, injection site pain, etc.)
Yes	Female	No	21	evangelical	Single	College, pre-university or full university	not very worried	Less than the minimum wage (<1025 soles)	Coast	Urban	piura	No	None	study	Yeah	3 doses of vaccines against COVID-19	Definitely yes	Definitely yes	little worried	Least likely	Most likely	Most likely	Most likely	Least likely	No	Happened to me a little or part of the time	Happened to me a little or part of the time	it did not occur to me	Happened to me a little or part of the time	it did not occur to me	it did not occur to me	it did not occur to me	No	No	Yeah; mild, moderate (such as malaise, headache, injection site pain, etc.)
Yes	Female	No	21	catholic	Single	College, pre-university or full university	not at all worried	Greater than or equal to the minimum wage (≥1025 soles)	Coast	Urban	piura	No	None	study	No	3 doses of vaccines against COVID-19	Definitely not	Probably yes	Very worried	More or less the same	More or less the same	Least likely	Least likely	Least likely	No	Happened to me quite a lot or for a good part of the time	Happened to me quite a lot or for a good part of the time	Happened to me a little or part of the time	Happened to me a little or part of the time	Happened to me a little or part of the time	Happened to me a little or part of the time	it did not occur to me	No	No	Yeah; mild, moderate (such as malaise, headache, injection site pain, etc.)
Yes	Male		38	catholic	Single	College, pre-university or full university	somewhat worried	Less than the minimum wage (<1025 soles)	Coast	Urban	piura	No	None	Works	Yeah	3 doses of vaccines against COVID-19	Probably not	Probably yes	Very worried	Least likely	Least likely	Least likely	Least likely	Least likely	No	it did not occur to me	Happened to me a little or part of the time	Happened to me a little or part of the time	Happened to me a little or part of the time	Happened to me a little or part of the time	it did not occur to me	Happened to me a little or part of the time	No	No	Yeah; mild, moderate (such as malaise, headache, injection site pain, etc.)
Yes	Female	Yeah	29	catholic	Married	College, pre-university or full university	not at all worried	Greater than or equal to the minimum wage (≥1025 soles)	Coast	Urban	piura	Yeah	Three	Works	No	3 doses of vaccines against COVID-19	Probably yes	Probably not	little worried	More or less the same	More or less the same	More or less the same	Least likely	Least likely	No	it did not occur to me	Happened to me a little or part of the time	it did not occur to me	it did not occur to me	it did not occur to me	it did not occur to me	it did not occur to me	No	No	Yeah; mild, moderate (such as malaise, headache, injection site pain, etc.)
Yes	Female	No	24	catholic	Single	complete high school	not very worried	Greater than or equal to the minimum wage (≥1025 soles)	Coast	Urban	piura	No	None	study	Yeah	3 doses of vaccines against COVID-19	Definitely yes	Definitely yes	little worried	Most likely	Most likely	Most likely	Most likely	Most likely	No	it did not occur to me	it did not occur to me	it did not occur to me	it did not occur to me	it did not occur to me	it did not occur to me	it did not occur to me	No	No	Yeah; mild, moderate (such as malaise, headache, injection site pain, etc.)
Yes	Female	No	33	catholic	Married	complete university graduate	somewhat worried	Less than the minimum wage (<1025 soles)	Coast	Urban	piura	No	Two	does not work and does not study		3 doses of vaccines against COVID-19	Definitely not	Probably not	moderately concerned	Least likely	Least likely	Least likely	Least likely	Least likely	No	Happened to me a little or part of the time	Happened to me a little or part of the time	Happened to me a little or part of the time	it did not occur to me	Happened to me a little or part of the time	it did not occur to me	it did not occur to me	No	No	I did not report adverse events
Yes	Female	No	20	catholic	Single	College, pre-university or full university	Very worried	Less than the minimum wage (<1025 soles)	Coast	Urban	piura	Yeah	None	Work and study	Yeah	3 doses of vaccines against COVID-19	Definitely yes	Definitely yes	moderately concerned	More or less the same	Most likely	Most likely	Most likely	Least likely	Yeah	Happened to me a little or part of the time	Happened to me a little or part of the time	it did not occur to me	it did not occur to me	it did not occur to me	it did not occur to me	it did not occur to me	No	No	Yeah; mild, moderate (such as malaise, headache, injection site pain, etc.)
Yes	Female	No	30	catholic	Single	complete university graduate	somewhat worried	Greater than or equal to the minimum wage (≥1025 soles)	Coast	Urban	piura	No	None	Work and study	No	3 doses of vaccines against COVID-19	Probably yes	Probably yes	moderately concerned	Most likely	Most likely	Most likely	Most likely	Most likely	Yeah	Happened to me a lot or most of the time	Happened to me a lot or most of the time	Happened to me a lot or most of the time	Happened to me a lot or most of the time	Happened to me a lot or most of the time	Happened to me a lot or most of the time	Happened to me a lot or most of the time	No	Yeah	Yeah; mild, moderate (such as malaise, headache, injection site pain, etc.)
Yes	Female	No	18	catholic	Single	complete high school	Very worried	Less than the minimum wage (<1025 soles)	Mountain range	Rural	piura	Yeah	None	study	Yeah	3 doses of vaccines against COVID-19	Probably yes	Probably yes	little worried	More or less the same	More or less the same	More or less the same	Most likely	Least likely	No	it did not occur to me	it did not occur to me	Happened to me a little or part of the time	it did not occur to me	Happened to me quite a lot or for a good part of the time	Happened to me quite a lot or for a good part of the time	Happened to me a lot or most of the time	No	No	I did not report adverse events
Yes	Female	No	21	catholic	Single	College, pre-university or full university	not very worried	Greater than or equal to the minimum wage (≥1025 soles)	Coast	Urban	piura	No	None	study	No	3 doses of vaccines against COVID-19	Probably yes	Probably yes	moderately concerned	More or less the same	More or less the same	More or less the same	More or less the same	Least likely	No	it did not occur to me	Happened to me a little or part of the time	it did not occur to me	Happened to me a little or part of the time	it did not occur to me	Happened to me a little or part of the time	it did not occur to me	No	No	Yeah; mild, moderate (such as malaise, headache, injection site pain, etc.)
Yes	Female	No	21	catholic	Cohabitant	College, pre-university or full university	not very worried	Less than the minimum wage (<1025 soles)	Coast	Urban	piura	No	One	Work and study	Yeah	3 doses of vaccines against COVID-19	Definitely not	Definitely not	nothing worried	Least likely	Least likely	Least likely	Least likely	Least likely	Yeah	it did not occur to me	Happened to me a lot or most of the time	it did not occur to me	Happened to me a lot or most of the time	Happened to me a little or part of the time	it did not occur to me	it did not occur to me	No	No	Yeah; mild, moderate (such as malaise, headache, injection site pain, etc.)
Yes	Male		37	catholic	Single	College, pre-university or full university	not at all worried	Greater than or equal to the minimum wage (≥1025 soles)	Coast	Urban	piura	No	None	Works	Yeah	3 doses of vaccines against COVID-19	Definitely not	Definitely not	nothing worried	More or less the same	More or less the same	More or less the same	Most likely	Least likely	No	it did not occur to me	Happened to me a little or part of the time	Happened to me quite a lot or for a good part of the time	Happened to me a lot or most of the time	Happened to me a little or part of the time	Happened to me a little or part of the time	Happened to me a little or part of the time	No	No	I did not report adverse events
Yes	Male		23	catholic	Single	College, pre-university or full university	somewhat worried	Greater than or equal to the minimum wage (≥1025 soles)	Coast	Rural	piura	No	None	study	Yeah	3 doses of vaccines against COVID-19	Probably yes	Probably yes	little worried	More or less the same	Most likely	More or less the same	More or less the same	More or less the same	No	Happened to me a little or part of the time	Happened to me a little or part of the time	Happened to me a little or part of the time	Happened to me a little or part of the time	Happened to me a little or part of the time	Happened to me a little or part of the time	Happened to me a little or part of the time	No	No	Yeah; mild, moderate (such as malaise, headache, injection site pain, etc.)
Yes	Male		19	other religion	Single	complete high school	not at all worried	Greater than or equal to the minimum wage (≥1025 soles)	Coast	Urban	Freedom	No	None	study	Yeah	3 doses of vaccines against COVID-19	Definitely yes	Definitely yes	nothing worried	Most likely	More or less the same	More or less the same	More or less the same	More or less the same	No	Happened to me a little or part of the time	it did not occur to me	it did not occur to me	it did not occur to me	it did not occur to me	it did not occur to me	it did not occur to me	No	No	I did not report adverse events
Yes	Male		23	catholic	Single	College, pre-university or full university	not at all worried	Greater than or equal to the minimum wage (≥1025 soles)	Coast	Urban	Freedom	No	None	study	Yeah	3 doses of vaccines against COVID-19	Definitely yes	Definitely yes	little worried	More or less the same	Most likely	Most likely	Most likely	Least likely	No	it did not occur to me	Happened to me a little or part of the time	it did not occur to me	it did not occur to me	it did not occur to me	it did not occur to me	it did not occur to me	No	Yeah	Yeah; mild, moderate (such as malaise, headache, injection site pain, etc.)
Yes	Male		21	catholic	Single	complete high school	Very worried	Less than the minimum wage (<1025 soles)	Coast	Urban	piura	Yeah	None	study	Yeah	3 doses of vaccines against COVID-19	Definitely yes	Definitely yes	little worried	Most likely	Most likely	Most likely	Most likely	More or less the same	No	it did not occur to me	it did not occur to me	it did not occur to me	it did not occur to me	it did not occur to me	it did not occur to me	it did not occur to me	No	No	Yeah; mild, moderate (such as malaise, headache, injection site pain, etc.)
Yes	Male		32	catholic	Married	College, pre-university or full university	Very worried	Greater than or equal to the minimum wage (≥1025 soles)	Coast	Urban	piura	Yeah	More than three	Works	No	3 doses of vaccines against COVID-19	Definitely not	Definitely not	Very worried	Least likely	Least likely	Least likely	Least likely	Least likely	Yeah	it did not occur to me	it did not occur to me	it did not occur to me	it did not occur to me	it did not occur to me	it did not occur to me	it did not occur to me	No	No	Yeah; mild, moderate (such as malaise, headache, injection site pain, etc.)
Yes	Male		19	catholic	Single	College, pre-university or full university	not very worried	Greater than or equal to the minimum wage (≥1025 soles)	Coast	Urban	tumbes	Yeah	None	study	Yeah	3 doses of vaccines against COVID-19	Definitely yes	Definitely yes	nothing worried	Most likely	Most likely	Most likely	Most likely	Most likely	No	it did not occur to me	Happened to me a little or part of the time	Happened to me a little or part of the time	Happened to me a little or part of the time	it did not occur to me	Happened to me a little or part of the time	Happened to me a little or part of the time	No	No	Yeah; mild, moderate (such as malaise, headache, injection site pain, etc.)
Yes	Female	No	72	catholic	Widower	complete high school	somewhat worried	Less than the minimum wage (<1025 soles)	Mountain range	Urban	Cusco	No	More than three	does not work and does not study		3 doses of vaccines against COVID-19	Probably yes	Probably yes	moderately concerned	Most likely	More or less the same	Most likely	More or less the same	More or less the same	No	Happened to me a little or part of the time	Happened to me a little or part of the time	Happened to me quite a lot or for a good part of the time	Happened to me quite a lot or for a good part of the time	Happened to me a little or part of the time	Happened to me a little or part of the time	Happened to me a little or part of the time	No	No	Yeah; mild, moderate (such as malaise, headache, injection site pain, etc.)
Yes	Male		66	catholic	Married	complete high school	Very worried	Less than the minimum wage (<1025 soles)	Mountain range	Urban	Cusco	Yeah	Two	Works	No	2 doses of vaccines against COVID-19	Probably not	Probably yes	Very worried	Least likely	More or less the same	More or less the same	More or less the same	Least likely	No	Happened to me a little or part of the time	Happened to me quite a lot or for a good part of the time	Happened to me a little or part of the time	Happened to me a little or part of the time	Happened to me quite a lot or for a good part of the time	Happened to me quite a lot or for a good part of the time	it did not occur to me	Yeah	No	Yeah; mild, moderate (such as malaise, headache, injection site pain, etc.)
Yes	Male		23	catholic	Single	complete high school	not at all worried	Greater than or equal to the minimum wage (≥1025 soles)	Coast	Urban	Lambayeque	No	None	Work and study	Yeah	2 doses of vaccines against COVID-19	Definitely yes	Definitely yes	nothing worried	Most likely	Most likely	Most likely	Most likely	More or less the same	No	it did not occur to me	Happened to me a little or part of the time	it did not occur to me	it did not occur to me	it did not occur to me	it did not occur to me	it did not occur to me	No	No	I did not report adverse events
Yes	Male		20	catholic	Single	complete high school	somewhat worried	Less than the minimum wage (<1025 soles)	Coast	Urban	piura	No	None	Work and study	Yeah	3 doses of vaccines against COVID-19	Probably yes	Probably yes	moderately concerned	Most likely	Most likely	Most likely	More or less the same	More or less the same	No	it did not occur to me	Happened to me quite a lot or for a good part of the time	Happened to me a little or part of the time	Happened to me a little or part of the time	Happened to me a little or part of the time	Happened to me a little or part of the time	it did not occur to me	No	No	I did not report adverse events
Yes	Male		19	evangelical	Single	College, pre-university or full university	not at all worried	Greater than or equal to the minimum wage (≥1025 soles)	Coast	Urban	piura	No	None	study	Yeah	3 doses of vaccines against COVID-19	Definitely yes	Definitely yes	moderately concerned	More or less the same	Most likely	More or less the same	More or less the same	More or less the same	Yeah	Happened to me quite a lot or for a good part of the time	Happened to me a lot or most of the time	Happened to me quite a lot or for a good part of the time	Happened to me quite a lot or for a good part of the time	Happened to me quite a lot or for a good part of the time	Happened to me a lot or most of the time	Happened to me quite a lot or for a good part of the time	No	Yeah	Yeah; mild, moderate (such as malaise, headache, injection site pain, etc.)
Yes	Female	No	26	catholic	Single	complete high school	not very worried	Greater than or equal to the minimum wage (≥1025 soles)	Coast	Urban	piura	No	None	study	Yeah	3 doses of vaccines against COVID-19	Definitely yes	Definitely yes	nothing worried	Most likely	Most likely	Most likely	Most likely	More or less the same	No	it did not occur to me	Happened to me a little or part of the time	it did not occur to me	Happened to me a little or part of the time	it did not occur to me	it did not occur to me	it did not occur to me	No	No	Yeah; mild, moderate (such as malaise, headache, injection site pain, etc.)
Yes	Male		22	catholic	Single	College, pre-university or full university	somewhat worried	Greater than or equal to the minimum wage (≥1025 soles)	Coast	Urban	Freedom	No	None	Work and study	Yeah	3 doses of vaccines against COVID-19	Probably yes	Probably yes	little worried	More or less the same	Most likely	Most likely	Most likely	More or less the same	No	Happened to me quite a lot or for a good part of the time	Happened to me quite a lot or for a good part of the time	Happened to me a little or part of the time	Happened to me a little or part of the time	Happened to me a little or part of the time	Happened to me a little or part of the time	Happened to me a little or part of the time	No	No	Yeah; mild, moderate (such as malaise, headache, injection site pain, etc.)
Yes	Male		18	catholic	Single	College, pre-university or full university	not at all worried	Greater than or equal to the minimum wage (≥1025 soles)	Coast	Urban	piura	No	None	study	Yeah	3 doses of vaccines against COVID-19	Definitely yes	Definitely yes	nothing worried	More or less the same	Most likely	Most likely	Most likely	More or less the same	No	it did not occur to me	it did not occur to me	it did not occur to me	it did not occur to me	it did not occur to me	it did not occur to me	it did not occur to me	No	No	Yeah; mild, moderate (such as malaise, headache, injection site pain, etc.)
Yes	Male		20	evangelical	Single	complete high school	not very worried	Greater than or equal to the minimum wage (≥1025 soles)	Coast	Urban	piura	No	None	study	No	3 doses of vaccines against COVID-19	Definitely yes	Probably yes	little worried	More or less the same	More or less the same	Most likely	Most likely	Least likely	Yeah	it did not occur to me	it did not occur to me	it did not occur to me	Happened to me a little or part of the time	it did not occur to me	Happened to me a little or part of the time	it did not occur to me	No	Yeah	Yeah; mild, moderate (such as malaise, headache, injection site pain, etc.)
Yes	Male		41	catholic	Married	complete university graduate	not very worried	Greater than or equal to the minimum wage (≥1025 soles)	Coast	Urban	piura	No	Three	Work and study	Yeah	3 doses of vaccines against COVID-19	Definitely yes	Definitely yes	little worried	Most likely	Most likely	Most likely	Most likely	Least likely	No	it did not occur to me	it did not occur to me	it did not occur to me	Happened to me a little or part of the time	Happened to me a lot or most of the time	it did not occur to me	it did not occur to me	Yeah	No	Yeah; mild, moderate (such as malaise, headache, injection site pain, etc.)
Yes	Male		39	catholic	Married	complete university graduate	somewhat worried	Less than the minimum wage (<1025 soles)	Coast	Urban	piura	Yeah	Two	Works	Yeah	3 doses of vaccines against COVID-19	Definitely yes	Probably yes	moderately concerned	Most likely	Most likely	Most likely	Most likely	Most likely	No	it did not occur to me	it did not occur to me	Happened to me a little or part of the time	it did not occur to me	it did not occur to me	it did not occur to me	it did not occur to me	No	No	I did not report adverse events
Yes	Male		43	catholic	Single	complete university graduate	not very worried	Greater than or equal to the minimum wage (≥1025 soles)	Jungle	Rural	Mother of God	No	Two	Work and study	No	3 doses of vaccines against COVID-19	Definitely yes	Definitely yes	nothing worried	Most likely	Most likely	Most likely	Most likely	Least likely	No	it did not occur to me	it did not occur to me	it did not occur to me	it did not occur to me	it did not occur to me	it did not occur to me	it did not occur to me	No	No	I did not report adverse events
Yes	Male		20	catholic	Single	complete high school	not very worried	Greater than or equal to the minimum wage (≥1025 soles)	Coast	Urban	piura	No	None	study	Yeah	3 doses of vaccines against COVID-19	Definitely yes	Definitely yes	moderately concerned	Most likely	Most likely	Most likely	Most likely	Most likely	No	Happened to me a little or part of the time	Happened to me quite a lot or for a good part of the time	it did not occur to me	Happened to me a little or part of the time	it did not occur to me	Happened to me a little or part of the time	it did not occur to me	No	No	Yeah; mild, moderate (such as malaise, headache, injection site pain, etc.)
Yes	Female	No	47	other religion	Single	complete university graduate	somewhat worried	Greater than or equal to the minimum wage (≥1025 soles)	Jungle	Urban	Mother of God	No	None	Works	No	3 doses of vaccines against COVID-19	Probably yes	Probably yes	little worried	More or less the same	Most likely	More or less the same	More or less the same	Least likely	Yeah	it did not occur to me	it did not occur to me	it did not occur to me	Happened to me a little or part of the time	Happened to me a little or part of the time	it did not occur to me	it did not occur to me	No	No	I did not report adverse events
Yes	Male		32	catholic	Married	College, pre-university or full university	not very worried	Greater than or equal to the minimum wage (≥1025 soles)	Mountain range	Urban	Cusco	No	One	Works	No	3 doses of vaccines against COVID-19	Definitely yes	Definitely yes	little worried	Most likely	Most likely	Most likely	Most likely	Most likely	No	it did not occur to me	it did not occur to me	Happened to me quite a lot or for a good part of the time	Happened to me quite a lot or for a good part of the time	Happened to me quite a lot or for a good part of the time	it did not occur to me	it did not occur to me	No	No	Yeah; mild, moderate (such as malaise, headache, injection site pain, etc.)
Yes	Male		34	catholic	Married	College, pre-university or full university	somewhat worried	Greater than or equal to the minimum wage (≥1025 soles)	Jungle	Urban	Mother of God	No	One	Works	No	3 doses of vaccines against COVID-19	Definitely yes	Probably yes	little worried	More or less the same	More or less the same	More or less the same	More or less the same	Least likely	No	it did not occur to me	it did not occur to me	it did not occur to me	it did not occur to me	it did not occur to me	it did not occur to me	it did not occur to me	No	No	I did not report adverse events
Yes	Male		28	catholic	Single	College, pre-university or full university	not very worried	Greater than or equal to the minimum wage (≥1025 soles)	Mountain range	Urban	Cusco	No	None	Works	No	3 doses of vaccines against COVID-19	Definitely not	Probably yes	moderately concerned	More or less the same	Least likely	Least likely	Least likely	Least likely	No	it did not occur to me	it did not occur to me	Happened to me a little or part of the time	it did not occur to me	Happened to me a little or part of the time	it did not occur to me	it did not occur to me	No	No	I did not report adverse events
Yes	Male		44	catholic	Single	complete university graduate	not at all worried	Greater than or equal to the minimum wage (≥1025 soles)	Jungle	Urban	Mother of God	No	None	Work and study	No	3 doses of vaccines against COVID-19	Probably yes	Probably yes	moderately concerned	More or less the same	More or less the same	Least likely	Least likely	Least likely	No	it did not occur to me	it did not occur to me	it did not occur to me	it did not occur to me	it did not occur to me	it did not occur to me	it did not occur to me	No	Yeah	Yeah; mild, moderate (such as malaise, headache, injection site pain, etc.)
Yes	Male		40	catholic	Cohabitant	complete university graduate	not very worried	Greater than or equal to the minimum wage (≥1025 soles)	Coast	Urban	Lambayeque	Yeah	One	Works	No	3 doses of vaccines against COVID-19	Definitely not	Probably yes	little worried	Least likely	More or less the same	More or less the same	More or less the same	Least likely	No	it did not occur to me	it did not occur to me	it did not occur to me	Happened to me a little or part of the time	it did not occur to me	it did not occur to me	it did not occur to me	No	No	I did not report adverse events
Yes	Female	No	26	catholic	Single	complete high school	not very worried	Greater than or equal to the minimum wage (≥1025 soles)	Coast	Urban	piura	No	None	study	Yeah	3 doses of vaccines against COVID-19	Definitely yes	Definitely yes	little worried	Most likely	Most likely	Most likely	Most likely	More or less the same	No	it did not occur to me	it did not occur to me	it did not occur to me	it did not occur to me	it did not occur to me	it did not occur to me	it did not occur to me	No	No	Yeah; mild, moderate (such as malaise, headache, injection site pain, etc.)
Yes	Male		37	catholic	Cohabitant	complete university graduate	not very worried	Greater than or equal to the minimum wage (≥1025 soles)	Mountain range	Urban	Cusco	No	One	Works	No	3 doses of vaccines against COVID-19	Definitely yes	Definitely yes	little worried	Most likely	Most likely	Most likely	Most likely	Least likely	No	it did not occur to me	it did not occur to me	it did not occur to me	it did not occur to me	it did not occur to me	it did not occur to me	it did not occur to me	No	No	Yeah; mild, moderate (such as malaise, headache, injection site pain, etc.)
Yes	Female	No	42	catholic	Cohabitant	complete university graduate	not very worried	Greater than or equal to the minimum wage (≥1025 soles)	Coast	Urban	Lambayeque	No	None	Works	No	3 doses of vaccines against COVID-19	Definitely yes	Definitely yes	moderately concerned	Least likely	Most likely	Most likely	Most likely	Least likely	No	it did not occur to me	it did not occur to me	it did not occur to me	it did not occur to me	it did not occur to me	it did not occur to me	it did not occur to me	No	No	Yeah; mild, moderate (such as malaise, headache, injection site pain, etc.)
Yes	Female	No	24	catholic	Single	College, pre-university or full university	somewhat worried	Greater than or equal to the minimum wage (≥1025 soles)	Jungle	Urban	Mother of God	No	None	Work and study	No	3 doses of vaccines against COVID-19	Definitely yes	Definitely yes	moderately concerned	Most likely	Most likely	Most likely	Most likely	Most likely	No	it did not occur to me	Happened to me a little or part of the time	it did not occur to me	it did not occur to me	it did not occur to me	it did not occur to me	it did not occur to me	No	No	Yeah; mild, moderate (such as malaise, headache, injection site pain, etc.)
Yes	Female	No	36	catholic	Single	complete high school	not at all worried	Greater than or equal to the minimum wage (≥1025 soles)	Coast	Urban	Lambayeque	No	None	Works	No	3 doses of vaccines against COVID-19	Definitely yes	Definitely yes	moderately concerned	Most likely	Most likely	Most likely	Most likely	Most likely	No	Happened to me a little or part of the time	it did not occur to me	it did not occur to me	Happened to me a little or part of the time	Happened to me a little or part of the time	it did not occur to me	it did not occur to me	No	No	Yeah; mild, moderate (such as malaise, headache, injection site pain, etc.)
Yes	Male		32	catholic	Married	complete high school	somewhat worried	Greater than or equal to the minimum wage (≥1025 soles)	Coast	Urban	piura	No	More than three	Works	No	3 doses of vaccines against COVID-19	Probably yes	Probably yes	little worried	Least likely	Least likely	Least likely	Least likely	Least likely	No	it did not occur to me	it did not occur to me	it did not occur to me	it did not occur to me	it did not occur to me	it did not occur to me	it did not occur to me	No	No	I did not report adverse events
Yes	Female	No	29	catholic	Single	College, pre-university or full university	somewhat worried	Greater than or equal to the minimum wage (≥1025 soles)	Coast	Urban	piura	No	None	Work and study	No	3 doses of vaccines against COVID-19	Definitely yes	Probably yes	moderately concerned	Most likely	Most likely	Most likely	Most likely	More or less the same	No	it did not occur to me	it did not occur to me	it did not occur to me	it did not occur to me	it did not occur to me	it did not occur to me	it did not occur to me	No	Yeah	Yeah; mild, moderate (such as malaise, headache, injection site pain, etc.)
Yes	Female	No	55	catholic	Married	College, pre-university or full university	somewhat worried	Less than the minimum wage (<1025 soles)	Coast	Urban	piura	No	More than three	Works	No	3 doses of vaccines against COVID-19	Probably not	Probably yes	Very worried	Least likely	Least likely	More or less the same	More or less the same	Least likely	No	Happened to me a little or part of the time	it did not occur to me	it did not occur to me	Happened to me a little or part of the time	it did not occur to me	it did not occur to me	it did not occur to me	No	No	Yeah; mild, moderate (such as malaise, headache, injection site pain, etc.)
Yes	Female	No	62	catholic	Married	complete high school	somewhat worried	Less than the minimum wage (<1025 soles)	Mountain range	Urban	Cusco	Yeah	Two	does not work and does not study		3 doses of vaccines against COVID-19	Probably yes	Probably yes	little worried	Most likely	Most likely	More or less the same	Most likely	Most likely	No	it did not occur to me	Happened to me a little or part of the time	it did not occur to me	Happened to me a little or part of the time	it did not occur to me	Happened to me a little or part of the time	Happened to me a little or part of the time	No	Yeah	Yeah; mild, moderate (such as malaise, headache, injection site pain, etc.)
Yes	Female	No	67	catholic	Single	College, pre-university or full university	somewhat worried	Greater than or equal to the minimum wage (≥1025 soles)	Mountain range	Urban	Cusco	No	Three	does not work and does not study		3 doses of vaccines against COVID-19	Probably not	Definitely not	moderately concerned	More or less the same	More or less the same	Most likely	Least likely	Least likely	No	Happened to me quite a lot or for a good part of the time	Happened to me a lot or most of the time	Happened to me quite a lot or for a good part of the time	Happened to me quite a lot or for a good part of the time	Happened to me quite a lot or for a good part of the time	Happened to me a lot or most of the time	Happened to me quite a lot or for a good part of the time	Yeah	No	I did not report adverse events
Yes	Female	No	28	atheist or agnostic	Single	complete university graduate	not very worried	Greater than or equal to the minimum wage (≥1025 soles)	Mountain range	Urban	Cusco	No	None	Work and study	Yeah	3 doses of vaccines against COVID-19	Definitely yes	Definitely yes	little worried	More or less the same	More or less the same	Most likely	More or less the same	Least likely	No	Happened to me a lot or most of the time	Happened to me quite a lot or for a good part of the time	Happened to me a lot or most of the time	Happened to me a lot or most of the time	Happened to me a lot or most of the time	Happened to me a lot or most of the time	Happened to me a lot or most of the time	No	No	Yeah; mild, moderate (such as malaise, headache, injection site pain, etc.)
Yes	Male		22	atheist or agnostic	Single	complete high school	not at all worried	Greater than or equal to the minimum wage (≥1025 soles)	Mountain range	Urban	Cusco	No	None	study	Yeah	3 doses of vaccines against COVID-19	Definitely yes	Definitely yes	little worried	More or less the same	Most likely	Most likely	Most likely	Least likely	No	Happened to me a little or part of the time	Happened to me a little or part of the time	it did not occur to me	Happened to me a little or part of the time	Happened to me a little or part of the time	it did not occur to me	it did not occur to me	No	No	Yeah; mild, moderate (such as malaise, headache, injection site pain, etc.)
Yes	Male		30	catholic	Single	complete university graduate	somewhat worried	Greater than or equal to the minimum wage (≥1025 soles)	Jungle	Rural	San Martin	No	None	Works	No	3 doses of vaccines against COVID-19	Definitely yes	Probably yes	little worried	Most likely	Most likely	More or less the same	Least likely	Least likely	No	it did not occur to me	it did not occur to me	it did not occur to me	it did not occur to me	it did not occur to me	it did not occur to me	it did not occur to me	No	No	I did not report adverse events
Yes	Female	No	25	catholic	Single	College, pre-university or full university	not very worried	Greater than or equal to the minimum wage (≥1025 soles)	Coast	Urban	Lambayeque	No	None	Works	Yeah	3 doses of vaccines against COVID-19	Definitely yes	Definitely yes	nothing worried	Most likely	Most likely	Most likely	Most likely	More or less the same	No	Happened to me a little or part of the time	Happened to me a little or part of the time	it did not occur to me	Happened to me a little or part of the time	it did not occur to me	it did not occur to me	it did not occur to me	No	No	Yeah; mild, moderate (such as malaise, headache, injection site pain, etc.)
Yes	Male		22	atheist or agnostic	Single	complete high school	not at all worried	Less than the minimum wage (<1025 soles)	Coast	Urban	Lambayeque	No	None	Work and study	No	3 doses of vaccines against COVID-19	Definitely yes	Definitely yes	little worried	Most likely	Most likely	Most likely	Most likely	More or less the same	No	Happened to me a lot or most of the time	Happened to me quite a lot or for a good part of the time	Happened to me quite a lot or for a good part of the time	Happened to me quite a lot or for a good part of the time	Happened to me quite a lot or for a good part of the time	Happened to me quite a lot or for a good part of the time	Happened to me quite a lot or for a good part of the time	No	No	Yeah; mild, moderate (such as malaise, headache, injection site pain, etc.)
Yes	Female	No	23	catholic	Single	complete high school	somewhat worried	Less than the minimum wage (<1025 soles)	Coast	Urban	Lambayeque	No	None	Work and study	Yeah	3 doses of vaccines against COVID-19	Definitely yes	Definitely yes	moderately concerned	More or less the same	Most likely	Most likely	Most likely	Most likely	No	Happened to me a little or part of the time	Happened to me a little or part of the time	Happened to me a little or part of the time	Happened to me quite a lot or for a good part of the time	Happened to me a little or part of the time	Happened to me a little or part of the time	it did not occur to me	No	Yeah	I did not report adverse events
Yes	Female	No	20	catholic	Single	College, pre-university or full university	somewhat worried	Less than the minimum wage (<1025 soles)	Coast	Urban	Freedom	No	None	study	Yeah	3 doses of vaccines against COVID-19	Definitely yes	Definitely yes	little worried	More or less the same	Most likely	Most likely	Most likely	Most likely	No	Happened to me quite a lot or for a good part of the time	Happened to me quite a lot or for a good part of the time	Happened to me a little or part of the time	Happened to me a little or part of the time	Happened to me a little or part of the time	Happened to me a little or part of the time	Happened to me a little or part of the time	No	No	Yeah; mild, moderate (such as malaise, headache, injection site pain, etc.)
Yes	Female	No	20	catholic	Single	complete high school	somewhat worried	Greater than or equal to the minimum wage (≥1025 soles)	Coast	Urban	piura	Yeah	None	study	Yeah	3 doses of vaccines against COVID-19	Definitely yes	Probably yes	moderately concerned	More or less the same	Most likely	Most likely	Most likely	More or less the same	Yeah	Happened to me a little or part of the time	Happened to me a little or part of the time	it did not occur to me	it did not occur to me	it did not occur to me	it did not occur to me	it did not occur to me	No	No	Yeah; mild, moderate (such as malaise, headache, injection site pain, etc.)
Yes	Female	No	56	catholic	Married	College, pre-university or full university	not at all worried	Greater than or equal to the minimum wage (≥1025 soles)	Coast	Urban	Metropolitan Lima	No	One	does not work and does not study		3 doses of vaccines against COVID-19	Definitely yes	Definitely yes	moderately concerned	Most likely	Most likely	Most likely	Most likely	More or less the same	No	it did not occur to me	it did not occur to me	it did not occur to me	it did not occur to me	it did not occur to me	it did not occur to me	it did not occur to me	No	No	Yeah; mild, moderate (such as malaise, headache, injection site pain, etc.)
Yes	Female	No	22	catholic	Single	College, pre-university or full university	not very worried	Greater than or equal to the minimum wage (≥1025 soles)	Coast	Urban	piura	No	None	study	No	3 doses of vaccines against COVID-19	Definitely yes	Definitely yes	nothing worried	Most likely	Most likely	Most likely	Most likely	More or less the same	No	it did not occur to me	it did not occur to me	it did not occur to me	it did not occur to me	it did not occur to me	it did not occur to me	it did not occur to me	Yeah	No	Yeah; mild, moderate (such as malaise, headache, injection site pain, etc.)
Yes	Female	No	16	catholic	Single	complete high school	not very worried	Greater than or equal to the minimum wage (≥1025 soles)	Coast	Urban	piura	No	None	study	No	3 doses of vaccines against COVID-19	Definitely yes	Definitely yes	moderately concerned	Most likely	Most likely	Most likely	Most likely	More or less the same	No	it did not occur to me	Happened to me a little or part of the time	Happened to me quite a lot or for a good part of the time	Happened to me a little or part of the time	it did not occur to me	it did not occur to me	it did not occur to me	No	No	Yeah; mild, moderate (such as malaise, headache, injection site pain, etc.)
Yes	Female	No	23	evangelical	Single	complete high school	not very worried	Greater than or equal to the minimum wage (≥1025 soles)	Coast	Rural	piura	No	None	study	Yeah	3 doses of vaccines against COVID-19	Probably yes	Probably yes	little worried	Most likely	Most likely	Most likely	Most likely	More or less the same	No	it did not occur to me	it did not occur to me	it did not occur to me	it did not occur to me	it did not occur to me	it did not occur to me	it did not occur to me	No	No	I did not report adverse events
Yes	Female	No	16	catholic	Single	complete high school	somewhat worried	Greater than or equal to the minimum wage (≥1025 soles)	Coast	Rural	piura	No	None	study	No	3 doses of vaccines against COVID-19	Definitely yes	Probably yes	nothing worried	Most likely	Most likely	Most likely	Most likely	Most likely	No	Happened to me a little or part of the time	it did not occur to me	it did not occur to me	it did not occur to me	it did not occur to me	Happened to me a little or part of the time	it did not occur to me	No	Yeah	I did not report adverse events
Yes	Male		28	evangelical	Single	College, pre-university or full university	Very worried	Less than the minimum wage (<1025 soles)	Coast	Urban	Lambayeque	No	None	Work and study	Yeah	3 doses of vaccines against COVID-19	Definitely yes	Definitely yes	Very worried	More or less the same	Most likely	Least likely	More or less the same	Least likely	No	it did not occur to me	Happened to me a little or part of the time	it did not occur to me	it did not occur to me	it did not occur to me	it did not occur to me	it did not occur to me	Yeah	Yeah	Yeah; mild, moderate (such as malaise, headache, injection site pain, etc.)
Yes	Male		18	catholic	Single	complete high school	not very worried	Greater than or equal to the minimum wage (≥1025 soles)	Coast	Urban	piura	No	None	study	No	3 doses of vaccines against COVID-19	Probably yes	Probably yes	moderately concerned	More or less the same	More or less the same	Most likely	More or less the same	Least likely	No	Happened to me quite a lot or for a good part of the time	Happened to me a lot or most of the time	Happened to me a lot or most of the time	Happened to me a lot or most of the time	Happened to me a lot or most of the time	Happened to me quite a lot or for a good part of the time	Happened to me a lot or most of the time	No	Yeah	I did not report adverse events
Yes	Male		19	catholic	Single	complete high school	not at all worried	Greater than or equal to the minimum wage (≥1025 soles)	Coast	Urban	Lambayeque	No	None	Work and study	No	3 doses of vaccines against COVID-19	Probably yes	Probably yes	little worried	More or less the same	More or less the same	Most likely	Most likely	Least likely	No	Happened to me a little or part of the time	Happened to me a little or part of the time	Happened to me a little or part of the time	Happened to me a little or part of the time	it did not occur to me	it did not occur to me	Happened to me a little or part of the time	No	No	Yeah; mild, moderate (such as malaise, headache, injection site pain, etc.)
Yes	Female	No	38	catholic	Single	College, pre-university or full university	not very worried	Greater than or equal to the minimum wage (≥1025 soles)	Coast	Urban	Lambayeque	No	None	Works	Yeah	3 doses of vaccines against COVID-19	Definitely yes	Definitely yes	moderately concerned	Most likely	Most likely	More or less the same	Most likely	More or less the same	No	it did not occur to me	it did not occur to me	it did not occur to me	it did not occur to me	it did not occur to me	it did not occur to me	it did not occur to me	No	No	I did not report adverse events
Yes	Male		22	catholic	Single	complete high school	somewhat worried	Less than the minimum wage (<1025 soles)	Coast	Urban	piura	No	None	study	Yeah	3 doses of vaccines against COVID-19	Definitely yes	Definitely yes	little worried	Most likely	Most likely	Most likely	Most likely	Most likely	No	Happened to me a little or part of the time	Happened to me quite a lot or for a good part of the time	Happened to me quite a lot or for a good part of the time	Happened to me quite a lot or for a good part of the time	Happened to me a little or part of the time	Happened to me a little or part of the time	Happened to me a little or part of the time	No	Yeah	Yeah; mild, moderate (such as malaise, headache, injection site pain, etc.)
Yes	Female	No	24	catholic	Single	College, pre-university or full university	somewhat worried	Less than the minimum wage (<1025 soles)	Jungle	Rural	Mother of God	Yeah	None	does not work and does not study		3 doses of vaccines against COVID-19	Definitely yes	Definitely yes	moderately concerned	Most likely	Most likely	Most likely	Most likely	Most likely	No	it did not occur to me	Happened to me a little or part of the time	Happened to me a little or part of the time	Happened to me a little or part of the time	Happened to me a little or part of the time	Happened to me a little or part of the time	it did not occur to me	No	No	Yeah; mild, moderate (such as malaise, headache, injection site pain, etc.)
Yes	Female	No	55	catholic	Married	non-formal school	Very worried	Less than the minimum wage (<1025 soles)	Coast	Rural	Freedom	Yeah	More than three	does not work and does not study		3 doses of vaccines against COVID-19	Definitely yes	Definitely yes	Very worried	Most likely	Most likely	Most likely	Most likely	Most likely	No	it did not occur to me	it did not occur to me	it did not occur to me	it did not occur to me	Happened to me a little or part of the time	Happened to me a little or part of the time	Happened to me a little or part of the time	No	No	I did not report adverse events
Yes	Female	No	39	catholic	Married	College, pre-university or full university	Very worried	Greater than or equal to the minimum wage (≥1025 soles)	Coast	Urban	piura	No	Two	Works	Yeah	3 doses of vaccines against COVID-19	Probably not	Probably not	Very worried	Least likely	More or less the same	Least likely	Least likely	Least likely	No	Happened to me quite a lot or for a good part of the time	Happened to me quite a lot or for a good part of the time	Happened to me quite a lot or for a good part of the time	Happened to me quite a lot or for a good part of the time	Happened to me a little or part of the time	Happened to me quite a lot or for a good part of the time	Happened to me quite a lot or for a good part of the time	No	No	Yeah; mild, moderate (such as malaise, headache, injection site pain, etc.)
Yes	Female	No	19	catholic	Single	complete high school	not very worried	Greater than or equal to the minimum wage (≥1025 soles)	Coast	Urban	piura	No	None	study	No	3 doses of vaccines against COVID-19	Definitely yes	Probably yes	moderately concerned	More or less the same	More or less the same	More or less the same	More or less the same	Least likely	No	Happened to me a little or part of the time	Happened to me a little or part of the time	Happened to me a little or part of the time	Happened to me a lot or most of the time	Happened to me quite a lot or for a good part of the time	Happened to me a lot or most of the time	Happened to me quite a lot or for a good part of the time	No	No	Yeah; mild, moderate (such as malaise, headache, injection site pain, etc.)
Yes	Female	No	22	catholic	Single	College, pre-university or full university	Very worried	Greater than or equal to the minimum wage (≥1025 soles)	Coast	Urban	piura	No	None	study	Yeah	3 doses of vaccines against COVID-19	Definitely yes	Definitely yes	moderately concerned	More or less the same	Most likely	Most likely	Most likely	More or less the same	No	Happened to me a little or part of the time	Happened to me a little or part of the time	Happened to me quite a lot or for a good part of the time	Happened to me a little or part of the time	Happened to me a little or part of the time	Happened to me a little or part of the time	it did not occur to me	No	Yeah	Yeah; mild, moderate (such as malaise, headache, injection site pain, etc.)
Yes	Male		32	catholic	Cohabitant	College, pre-university or full university	somewhat worried	Greater than or equal to the minimum wage (≥1025 soles)	Coast	Urban	callao	Yeah	One	Works	No	3 doses of vaccines against COVID-19	Probably not	Probably not	little worried	Most likely	Most likely	More or less the same	Least likely	Least likely	No	it did not occur to me	it did not occur to me	Happened to me quite a lot or for a good part of the time	it did not occur to me	it did not occur to me	it did not occur to me	it did not occur to me	No	No	Yeah; mild, moderate (such as malaise, headache, injection site pain, etc.)
Yes	Male		21	catholic	Single	complete high school	not very worried	Greater than or equal to the minimum wage (≥1025 soles)	Coast	Rural	piura	No	None	study	Yeah	3 doses of vaccines against COVID-19	Definitely yes	Definitely yes	nothing worried	Most likely	Most likely	Most likely	Most likely	Most likely	No	it did not occur to me	it did not occur to me	it did not occur to me	it did not occur to me	it did not occur to me	it did not occur to me	it did not occur to me	No	No	Yeah; mild, moderate (such as malaise, headache, injection site pain, etc.)
Yes	Female	No	19	catholic	Single	complete high school	not very worried	Greater than or equal to the minimum wage (≥1025 soles)	Coast	Urban	piura	No	None	study	No	3 doses of vaccines against COVID-19	Definitely yes	Definitely yes	little worried	More or less the same	Most likely	Most likely	Most likely	Most likely	Yeah	Happened to me a little or part of the time	Happened to me a little or part of the time	it did not occur to me	Happened to me a little or part of the time	it did not occur to me	it did not occur to me	it did not occur to me	No	Yeah	Yeah; mild, moderate (such as malaise, headache, injection site pain, etc.)
Yes	Female	No	23	catholic	Single	College, pre-university or full university	somewhat worried	Greater than or equal to the minimum wage (≥1025 soles)	Coast	Rural	piura	No	None	Work and study	No	3 doses of vaccines against COVID-19	Definitely yes	Definitely yes	little worried	Most likely	Most likely	Most likely	Most likely	More or less the same	Yeah	Happened to me a little or part of the time	Happened to me a little or part of the time	it did not occur to me	Happened to me quite a lot or for a good part of the time	it did not occur to me	Happened to me a little or part of the time	Happened to me a little or part of the time	No	Yeah	Yeah; mild, moderate (such as malaise, headache, injection site pain, etc.)
Yes	Female	No	18	atheist or agnostic	Single	complete high school	not very worried	Less than the minimum wage (<1025 soles)	Coast	Urban	piura	Yeah	None	study	Yeah	3 doses of vaccines against COVID-19	Probably yes	Probably yes	little worried	Most likely	Most likely	Most likely	Most likely	Least likely	No	it did not occur to me	Happened to me a little or part of the time	it did not occur to me	Happened to me a little or part of the time	it did not occur to me	it did not occur to me	it did not occur to me	No	No	Yeah; mild, moderate (such as malaise, headache, injection site pain, etc.)
Yes	Female	No	44	catholic	Married	College, pre-university or full university	Very worried	Greater than or equal to the minimum wage (≥1025 soles)	Coast	Urban	piura	No	Two	Works	No	3 doses of vaccines against COVID-19	Probably not	Probably not	Very worried	More or less the same	More or less the same	More or less the same	More or less the same	Least likely	No	it did not occur to me	it did not occur to me	it did not occur to me	Happened to me a little or part of the time	it did not occur to me	it did not occur to me	it did not occur to me	No	No	Yeah; mild, moderate (such as malaise, headache, injection site pain, etc.)
Yes	Female	No	45	catholic	Divorced	complete university graduate	not very worried	Greater than or equal to the minimum wage (≥1025 soles)	Coast	Urban	piura	No	Two	Works	No	3 doses of vaccines against COVID-19	Definitely not	Probably not	Very worried	More or less the same	More or less the same	Least likely	Least likely	Least likely	No	it did not occur to me	Happened to me quite a lot or for a good part of the time	Happened to me quite a lot or for a good part of the time	Happened to me quite a lot or for a good part of the time	Happened to me quite a lot or for a good part of the time	Happened to me quite a lot or for a good part of the time	Happened to me a little or part of the time	No	No	Yeah; mild, moderate (such as malaise, headache, injection site pain, etc.)
Yes	Female	No	25	catholic	Single	College, pre-university or full university	Very worried	Greater than or equal to the minimum wage (≥1025 soles)	Coast	Urban	piura	No	None	study	Yeah	3 doses of vaccines against COVID-19	Definitely yes	Definitely yes	little worried	More or less the same	Most likely	Most likely	More or less the same	Least likely	No	Happened to me a little or part of the time	it did not occur to me	Happened to me a little or part of the time	Happened to me a little or part of the time	Happened to me a little or part of the time	it did not occur to me	it did not occur to me	No	No	Yeah; mild, moderate (such as malaise, headache, injection site pain, etc.)
Yes	Female	No	19	catholic	Single	complete high school	not very worried	Greater than or equal to the minimum wage (≥1025 soles)	Coast	Rural	piura	No	None	study	Yeah	3 doses of vaccines against COVID-19	Definitely yes	Definitely yes	moderately concerned	More or less the same	Most likely	Most likely	Most likely	More or less the same	No	it did not occur to me	it did not occur to me	it did not occur to me	it did not occur to me	it did not occur to me	it did not occur to me	it did not occur to me	No	No	Yeah; mild, moderate (such as malaise, headache, injection site pain, etc.)
Yes	Female	No	20	catholic	Single	complete high school	somewhat worried	Less than the minimum wage (<1025 soles)	Coast	Urban	piura	No	None	study	Yeah	3 doses of vaccines against COVID-19	Definitely yes	Definitely yes	little worried	Most likely	Most likely	Most likely	Most likely	More or less the same	Yeah	Happened to me a little or part of the time	Happened to me a little or part of the time	Happened to me a little or part of the time	Happened to me a little or part of the time	it did not occur to me	it did not occur to me	it did not occur to me	No	Yeah	Yeah; mild, moderate (such as malaise, headache, injection site pain, etc.)
Yes	Male		29	catholic	Single	College, pre-university or full university	somewhat worried	Greater than or equal to the minimum wage (≥1025 soles)	Coast	Urban	piura	No	None	Works	No	3 doses of vaccines against COVID-19	Probably not	Probably not	nothing worried	Least likely	More or less the same	More or less the same	More or less the same	More or less the same	No	it did not occur to me	Happened to me a little or part of the time	Happened to me a little or part of the time	it did not occur to me	Happened to me a little or part of the time	Happened to me a little or part of the time	it did not occur to me	No	No	Yeah; mild, moderate (such as malaise, headache, injection site pain, etc.)
Yes	Female	No	36	catholic	Single	complete high school	Very worried	Less than the minimum wage (<1025 soles)	Coast	Urban	piura	No	More than three	Works	No	2 doses of vaccines against COVID-19	Definitely yes	Probably yes	Very worried	Most likely	Most likely	Most likely	Most likely	Most likely	No	it did not occur to me	it did not occur to me	it did not occur to me	it did not occur to me	it did not occur to me	it did not occur to me	it did not occur to me	No	No	Yeah; mild, moderate (such as malaise, headache, injection site pain, etc.)
Yes	Female	No	16	catholic	Single	complete high school	not very worried	Greater than or equal to the minimum wage (≥1025 soles)	Coast	Urban	piura	No	None	study	No	3 doses of vaccines against COVID-19	Definitely yes	Definitely yes	moderately concerned	Most likely	Most likely	Most likely	Most likely	More or less the same	No	it did not occur to me	Happened to me a little or part of the time	it did not occur to me	Happened to me a little or part of the time	it did not occur to me	it did not occur to me	it did not occur to me	No	No	Yeah; mild, moderate (such as malaise, headache, injection site pain, etc.)
Yes	Female	No	30	catholic	Married	College, pre-university or full university	somewhat worried	Greater than or equal to the minimum wage (≥1025 soles)	Coast	Urban	Lambayeque	No	One	Work and study	No	3 doses of vaccines against COVID-19	Definitely yes	Definitely yes	little worried	Most likely	Most likely	Most likely	Most likely	Most likely	No	it did not occur to me	it did not occur to me	it did not occur to me	it did not occur to me	it did not occur to me	it did not occur to me	it did not occur to me	No	No	Yeah; mild, moderate (such as malaise, headache, injection site pain, etc.)
Yes	Male		46	catholic	Married	complete high school	not very worried	Less than the minimum wage (<1025 soles)	Mountain range	Rural	Cusco	Yeah	More than three	Works	Yeah	3 doses of vaccines against COVID-19	Definitely yes	Definitely yes	moderately concerned	Most likely	Most likely	Most likely	Most likely	More or less the same	No	it did not occur to me	it did not occur to me	it did not occur to me	it did not occur to me	it did not occur to me	it did not occur to me	it did not occur to me	No	No	I did not report adverse events
Yes	Female	No	47	catholic	Cohabitant	College, pre-university or full university	Very worried	Less than the minimum wage (<1025 soles)	Coast	Urban	piura	No	Three	does not work and does not study		3 doses of vaccines against COVID-19	Definitely yes	Definitely yes	moderately concerned	Most likely	Most likely	Most likely	Most likely	Least likely	No	it did not occur to me	it did not occur to me	it did not occur to me	Happened to me a little or part of the time	Happened to me a little or part of the time	Happened to me a little or part of the time	it did not occur to me	No	No	Yeah; mild, moderate (such as malaise, headache, injection site pain, etc.)
Yes	Male		19	atheist or agnostic	Single	complete high school	not very worried	Greater than or equal to the minimum wage (≥1025 soles)	Coast	Urban	Freedom	No	None	study	Yeah	3 doses of vaccines against COVID-19	Definitely yes	Definitely yes	little worried	Most likely	Most likely	Most likely	Most likely	More or less the same	No	Happened to me quite a lot or for a good part of the time	Happened to me quite a lot or for a good part of the time	Happened to me a lot or most of the time	Happened to me a lot or most of the time	Happened to me a lot or most of the time	Happened to me a lot or most of the time	Happened to me a lot or most of the time	No	Yeah	I did not report adverse events
Yes	Male		62	catholic	Single	complete university graduate	not at all worried	Greater than or equal to the minimum wage (≥1025 soles)	Coast	Urban	Lambayeque	No	Two	Works	Yeah	3 doses of vaccines against COVID-19	Definitely yes	Definitely yes	nothing worried	Most likely	Most likely	Least likely	More or less the same	Least likely	No	it did not occur to me	it did not occur to me	it did not occur to me	it did not occur to me	it did not occur to me	it did not occur to me	it did not occur to me	No	No	I did not report adverse events
No
Yes	Female	No	19	catholic	Single	complete high school	somewhat worried	Greater than or equal to the minimum wage (≥1025 soles)	Coast	Urban	Lambayeque	No	None	study	Yeah	3 doses of vaccines against COVID-19	Definitely yes	Definitely yes	little worried	Most likely	Most likely	Most likely	More or less the same	More or less the same	No	Happened to me a little or part of the time	Happened to me quite a lot or for a good part of the time	Happened to me a little or part of the time	Happened to me quite a lot or for a good part of the time	Happened to me quite a lot or for a good part of the time	it did not occur to me	it did not occur to me	No	No	Yeah; mild, moderate (such as malaise, headache, injection site pain, etc.)
Yes	Female	No	27	catholic	Single	College, pre-university or full university	not at all worried	Greater than or equal to the minimum wage (≥1025 soles)	Coast	Urban	Lambayeque	No	None	Works	No	3 doses of vaccines against COVID-19	Definitely not	Probably not	little worried	Least likely	Least likely	More or less the same	More or less the same	Least likely	No	Happened to me a little or part of the time	Happened to me a lot or most of the time	Happened to me a little or part of the time	Happened to me a lot or most of the time	it did not occur to me	it did not occur to me	it did not occur to me	No	No	I did not report adverse events
Yes	Female	No	21	catholic	Single	complete high school	somewhat worried	Less than the minimum wage (<1025 soles)	Mountain range	Rural	Junin	No	None	study	No	3 doses of vaccines against COVID-19	Definitely yes	Probably yes	moderately concerned	Least likely	Most likely	Most likely	More or less the same	More or less the same	Yeah	it did not occur to me	it did not occur to me	it did not occur to me	it did not occur to me	it did not occur to me	it did not occur to me	it did not occur to me	No	No	Yeah; mild, moderate (such as malaise, headache, injection site pain, etc.)
Yes	Male		35	catholic	Single	complete high school	not very worried	Less than the minimum wage (<1025 soles)	Mountain range	Rural	Junin	No	One	Work and study	No	3 doses of vaccines against COVID-19	Definitely yes	Probably yes	moderately concerned	Most likely	Most likely	More or less the same	More or less the same	More or less the same	Yeah	Happened to me quite a lot or for a good part of the time	Happened to me a little or part of the time	it did not occur to me	it did not occur to me	it did not occur to me	it did not occur to me	it did not occur to me	No	Yeah	Yeah; mild, moderate (such as malaise, headache, injection site pain, etc.)
Yes	Female	No	27	atheist or agnostic	Single	College, pre-university or full university	somewhat worried	Greater than or equal to the minimum wage (≥1025 soles)	Mountain range	Urban	Junin	No	None	Work and study	Yeah	3 doses of vaccines against COVID-19	Definitely yes	Definitely yes	little worried	Most likely	Most likely	Most likely	Most likely	Most likely	Yeah	Happened to me a little or part of the time	Happened to me quite a lot or for a good part of the time	Happened to me quite a lot or for a good part of the time	Happened to me quite a lot or for a good part of the time	Happened to me quite a lot or for a good part of the time	it did not occur to me	it did not occur to me	No	No	I did not report adverse events
Yes	Male		25	catholic	Single	complete high school	not very worried	Less than the minimum wage (<1025 soles)	Mountain range	Urban	Junin	Yeah	None	Work and study	No	3 doses of vaccines against COVID-19	Definitely yes	Definitely yes	little worried	Most likely	Most likely	Most likely	Most likely	Most likely	No	it did not occur to me	it did not occur to me	it did not occur to me	it did not occur to me	it did not occur to me	it did not occur to me	it did not occur to me	No	No	Yeah; mild, moderate (such as malaise, headache, injection site pain, etc.)
Yes	Female	No	37	other religion	Divorced	College, pre-university or full university	somewhat worried	Less than the minimum wage (<1025 soles)	Mountain range	Urban	Junin	Yeah	Three	Work and study	No	3 doses of vaccines against COVID-19	Definitely yes	Probably yes	little worried	Least likely	Most likely	Most likely	More or less the same	Least likely	No	Happened to me a little or part of the time	it did not occur to me	it did not occur to me	Happened to me a little or part of the time	it did not occur to me	it did not occur to me	it did not occur to me	No	No	Yeah; mild, moderate (such as malaise, headache, injection site pain, etc.)
Yes	Male		24	catholic	Single	complete high school	not at all worried	Less than the minimum wage (<1025 soles)	Mountain range	Urban	Junin	No	None	Work and study	No	3 doses of vaccines against COVID-19	Definitely yes	Definitely yes	moderately concerned	Most likely	Most likely	More or less the same	Most likely	Most likely	No	it did not occur to me	it did not occur to me	Happened to me quite a lot or for a good part of the time	Happened to me a little or part of the time	Happened to me a little or part of the time	Happened to me quite a lot or for a good part of the time	Happened to me a little or part of the time	No	No	Yeah; mild, moderate (such as malaise, headache, injection site pain, etc.)
Yes	Male		56	catholic	Married	College, pre-university or full university	Very worried	Greater than or equal to the minimum wage (≥1025 soles)	Mountain range	Urban	Junin	No	Two	Works	Yeah	3 doses of vaccines against COVID-19	Probably yes	Probably yes	moderately concerned	More or less the same	Most likely	More or less the same	More or less the same	Least likely	No	Happened to me a little or part of the time	Happened to me a little or part of the time	it did not occur to me	Happened to me a little or part of the time	Happened to me a little or part of the time	Happened to me quite a lot or for a good part of the time	Happened to me quite a lot or for a good part of the time	No	Yeah	Yeah; mild, moderate (such as malaise, headache, injection site pain, etc.)
Yes	Male		39	catholic	Single	College, pre-university or full university	not very worried	Greater than or equal to the minimum wage (≥1025 soles)	Coast	Urban	cajamarca	No	None	Works	No	2 doses of vaccines against COVID-19	Probably yes	Probably yes	Very worried	More or less the same	More or less the same	More or less the same	More or less the same	Least likely	No	it did not occur to me	it did not occur to me	it did not occur to me	it did not occur to me	it did not occur to me	it did not occur to me	it did not occur to me	No	No	I did not report adverse events
Yes	Female	No	19	catholic	Cohabitant	complete high school	somewhat worried	Less than the minimum wage (<1025 soles)	Mountain range	Rural	Junin	Yeah	None	Work and study	No	3 doses of vaccines against COVID-19	Probably yes	Probably yes	moderately concerned	Most likely	Most likely	Most likely	Most likely	Most likely	No	it did not occur to me	it did not occur to me	it did not occur to me	it did not occur to me	it did not occur to me	it did not occur to me	it did not occur to me	No	No	Yeah; mild, moderate (such as malaise, headache, injection site pain, etc.)
Yes	Male		22	evangelical	Single	complete high school	not very worried	Less than the minimum wage (<1025 soles)	Mountain range	Urban	Junin	No	None	Work and study	No	3 doses of vaccines against COVID-19	Probably not	Probably yes	little worried	More or less the same	More or less the same	Most likely	More or less the same	Least likely	No	it did not occur to me	it did not occur to me	it did not occur to me	Happened to me a little or part of the time	it did not occur to me	it did not occur to me	it did not occur to me	No	No	I did not report adverse events
Yes	Male		53	catholic	Married	complete high school	not very worried	Greater than or equal to the minimum wage (≥1025 soles)	Mountain range	Urban	Junin	No	One	Works	Yeah	3 doses of vaccines against COVID-19	Definitely yes	Probably yes	moderately concerned	Most likely	Most likely	Most likely	More or less the same	More or less the same	Yeah	Happened to me quite a lot or for a good part of the time	Happened to me a little or part of the time	Happened to me a little or part of the time	Happened to me a little or part of the time	Happened to me a little or part of the time	it did not occur to me	it did not occur to me	No	Yeah	Yeah; mild, moderate (such as malaise, headache, injection site pain, etc.)
Yes	Female	Yeah	28	catholic	Cohabitant	College, pre-university or full university	somewhat worried	Less than the minimum wage (<1025 soles)	Coast	Urban	Freedom	No	One	Work and study	Yeah	3 doses of vaccines against COVID-19	Definitely yes	Definitely yes	Very worried	More or less the same	Most likely	Most likely	Most likely	Least likely	No	it did not occur to me	it did not occur to me	it did not occur to me	it did not occur to me	it did not occur to me	it did not occur to me	it did not occur to me	No	No	I did not report adverse events
Yes	Female	No	19	catholic	Single	complete high school	somewhat worried	Less than the minimum wage (<1025 soles)	Mountain range	Urban	Junin	No	None	study	No	3 doses of vaccines against COVID-19	Probably yes	Probably yes	moderately concerned	More or less the same	Most likely	Most likely	Most likely	Most likely	No	it did not occur to me	Happened to me a little or part of the time	it did not occur to me	Happened to me a little or part of the time	Happened to me a little or part of the time	Happened to me a little or part of the time	it did not occur to me	No	No	Yeah; mild, moderate (such as malaise, headache, injection site pain, etc.)
Yes	Male		26	catholic	Single	College, pre-university or full university	somewhat worried	Greater than or equal to the minimum wage (≥1025 soles)	Jungle	Rural	San Martin	No	None	study	Yeah	3 doses of vaccines against COVID-19	Definitely yes	Definitely yes	little worried	Most likely	Most likely	More or less the same	More or less the same	Least likely	No	it did not occur to me	Happened to me a little or part of the time	Happened to me a little or part of the time	it did not occur to me	Happened to me a little or part of the time	it did not occur to me	it did not occur to me	No	No	Yeah; mild, moderate (such as malaise, headache, injection site pain, etc.)
Yes	Female	No	23	evangelical	Single	College, pre-university or full university	somewhat worried	Less than the minimum wage (<1025 soles)	Mountain range	Urban	Junin	No	None	Work and study	Yeah	3 doses of vaccines against COVID-19	Definitely yes	Definitely yes	nothing worried	Most likely	Most likely	Most likely	Most likely	Most likely	No	it did not occur to me	it did not occur to me	it did not occur to me	Happened to me a little or part of the time	Happened to me a little or part of the time	it did not occur to me	it did not occur to me	No	No	I did not report adverse events
Yes	Male		21	catholic	Single	College, pre-university or full university	somewhat worried	Greater than or equal to the minimum wage (≥1025 soles)	Mountain range	Rural	Junin	No	None	Work and study	No	3 doses of vaccines against COVID-19	Definitely not	Definitely not	little worried	Least likely	Least likely	Least likely	Least likely	Least likely	No	it did not occur to me	Happened to me quite a lot or for a good part of the time	it did not occur to me	it did not occur to me	Happened to me quite a lot or for a good part of the time	Happened to me quite a lot or for a good part of the time	Happened to me a little or part of the time	No	No	Yeah; severely (allergic reaction or requiring hospitalization)
Yes	Male		55	catholic	Single	complete university graduate	somewhat worried	Greater than or equal to the minimum wage (≥1025 soles)	Mountain range	Rural	Junin	Yeah	Two	Works	No	3 doses of vaccines against COVID-19	Probably yes	Probably yes	moderately concerned	Most likely	Most likely	Most likely	Most likely	Least likely	No	it did not occur to me	it did not occur to me	it did not occur to me	it did not occur to me	Happened to me a lot or most of the time	it did not occur to me	it did not occur to me	Yeah	No	Yeah; mild, moderate (such as malaise, headache, injection site pain, etc.)
Yes	Female	No	21	catholic	Single	College, pre-university or full university	Very worried	Greater than or equal to the minimum wage (≥1025 soles)	Coast	Urban	Freedom	No	None	study	No	3 doses of vaccines against COVID-19	Probably yes	Probably yes	Very worried	More or less the same	Most likely	Most likely	Most likely	Least likely	No	it did not occur to me	Happened to me a little or part of the time	it did not occur to me	it did not occur to me	it did not occur to me	it did not occur to me	it did not occur to me	No	No	Yeah; mild, moderate (such as malaise, headache, injection site pain, etc.)
Yes	Female	No	56	catholic	Cohabitant	complete university graduate	not at all worried	Greater than or equal to the minimum wage (≥1025 soles)	Coast	Urban	Lima (department)	No	One	Works	No	3 doses of vaccines against COVID-19	Probably yes	Probably yes	nothing worried	More or less the same	Most likely	Most likely	Most likely	More or less the same	No	it did not occur to me	it did not occur to me	it did not occur to me	it did not occur to me	Happened to me quite a lot or for a good part of the time	it did not occur to me	it did not occur to me	Yeah	Yeah	Yeah; mild, moderate (such as malaise, headache, injection site pain, etc.)
Yes	Male		23	catholic	Single	College, pre-university or full university	not very worried	Greater than or equal to the minimum wage (≥1025 soles)	Mountain range	Urban	Junin	No	None	study	Yeah	3 doses of vaccines against COVID-19	Definitely yes	Definitely yes	Very worried	Most likely	Most likely	More or less the same	Most likely	Most likely	No	it did not occur to me	it did not occur to me	it did not occur to me	it did not occur to me	it did not occur to me	it did not occur to me	it did not occur to me	No	No	Yeah; mild, moderate (such as malaise, headache, injection site pain, etc.)
Yes	Male		20	catholic	Single	complete high school	not at all worried	Greater than or equal to the minimum wage (≥1025 soles)	Coast	Urban	Freedom	No	None	study	Yeah	3 doses of vaccines against COVID-19	Definitely yes	Definitely yes	nothing worried	More or less the same	Most likely	Most likely	Most likely	More or less the same	No	it did not occur to me	it did not occur to me	it did not occur to me	it did not occur to me	it did not occur to me	it did not occur to me	it did not occur to me	No	No	I did not report adverse events
Yes	Female	No	50	catholic	Cohabitant	College, pre-university or full university	not very worried	Greater than or equal to the minimum wage (≥1025 soles)	Mountain range	Urban	Junin	No	One	Works	No	3 doses of vaccines against COVID-19	Definitely yes	Probably yes	moderately concerned	Most likely	Most likely	Most likely	Most likely	More or less the same	No	Happened to me a little or part of the time	Happened to me a little or part of the time	Happened to me a little or part of the time	Happened to me a little or part of the time	Happened to me a little or part of the time	Happened to me a little or part of the time	it did not occur to me	No	No	Yeah; mild, moderate (such as malaise, headache, injection site pain, etc.)
Yes	Female	No	45	catholic	Cohabitant	complete university graduate	not very worried	Greater than or equal to the minimum wage (≥1025 soles)	Mountain range	Urban	Junin	No	Two	Works	No	3 doses of vaccines against COVID-19	Definitely yes	Definitely yes	little worried	Most likely	More or less the same	More or less the same	More or less the same	More or less the same	Yeah	Happened to me a little or part of the time	it did not occur to me	it did not occur to me	it did not occur to me	it did not occur to me	it did not occur to me	it did not occur to me	No	No	Yeah; mild, moderate (such as malaise, headache, injection site pain, etc.)
Yes	Male		19	evangelical	Single	complete high school	somewhat worried	Greater than or equal to the minimum wage (≥1025 soles)	Mountain range	Urban	Junin	No	None	study	Yeah	3 doses of vaccines against COVID-19	Probably yes	Probably yes	moderately concerned	More or less the same	More or less the same	More or less the same	More or less the same	More or less the same	No	it did not occur to me	it did not occur to me	it did not occur to me	it did not occur to me	it did not occur to me	it did not occur to me	it did not occur to me	No	No	Yeah; mild, moderate (such as malaise, headache, injection site pain, etc.)
Yes	Male		56	catholic	Married	College, pre-university or full university	not very worried	Greater than or equal to the minimum wage (≥1025 soles)	Mountain range	Urban	Junin	No	More than three	Works	No	3 doses of vaccines against COVID-19	Probably yes	Probably yes	moderately concerned	Least likely	Least likely	Least likely	Least likely	Least likely	No	it did not occur to me	it did not occur to me	it did not occur to me	it did not occur to me	it did not occur to me	it did not occur to me	it did not occur to me	No	No	Yeah; mild, moderate (such as malaise, headache, injection site pain, etc.)
Yes	Female	No	33	catholic	Single	College, pre-university or full university	not very worried	Greater than or equal to the minimum wage (≥1025 soles)	Mountain range	Urban	Junin	No	None	Work and study	No	3 doses of vaccines against COVID-19	Probably yes	Definitely yes	little worried	More or less the same	Most likely	Most likely	More or less the same	More or less the same	No	Happened to me a little or part of the time	Happened to me a little or part of the time	it did not occur to me	Happened to me a little or part of the time	it did not occur to me	it did not occur to me	it did not occur to me	No	No	Yeah; mild, moderate (such as malaise, headache, injection site pain, etc.)
Yes	Female	No	35	catholic	Single	College, pre-university or full university	somewhat worried	Less than the minimum wage (<1025 soles)	Coast	Urban	Freedom	No	None	Works	No	3 doses of vaccines against COVID-19	Probably yes	Probably yes	moderately concerned	More or less the same	More or less the same	More or less the same	More or less the same	Least likely	No	it did not occur to me	it did not occur to me	it did not occur to me	it did not occur to me	it did not occur to me	it did not occur to me	it did not occur to me	No	No	Yeah; mild, moderate (such as malaise, headache, injection site pain, etc.)
Yes	Female	No	21	catholic	Single	complete high school	not at all worried	Greater than or equal to the minimum wage (≥1025 soles)	Coast	Urban	tumbes	No	None	study	No	3 doses of vaccines against COVID-19	Definitely yes	Probably yes	Very worried	More or less the same	More or less the same	Most likely	Most likely	More or less the same	No	Happened to me a little or part of the time	Happened to me a little or part of the time	Happened to me a little or part of the time	Happened to me a little or part of the time	Happened to me a little or part of the time	it did not occur to me	Happened to me a little or part of the time	No	No	Yeah; mild, moderate (such as malaise, headache, injection site pain, etc.)
Yes	Female	No	38	catholic	Married	College, pre-university or full university	Very worried	Greater than or equal to the minimum wage (≥1025 soles)	Coast	Urban	Lambayeque	No	Two	Works	Yeah	2 doses of vaccines against COVID-19	Definitely yes	Definitely yes	Very worried	Most likely	Most likely	Most likely	Most likely	Least likely	No	it did not occur to me	it did not occur to me	it did not occur to me	it did not occur to me	it did not occur to me	it did not occur to me	it did not occur to me	No	No	I did not report adverse events
Yes	Male		42	catholic	Single	College, pre-university or full university	Very worried	Greater than or equal to the minimum wage (≥1025 soles)	Coast	Urban	Lambayeque	No	One	Works	No	2 doses of vaccines against COVID-19	Definitely yes	Definitely yes	Very worried	More or less the same	More or less the same	More or less the same	Least likely	Most likely	No	it did not occur to me	it did not occur to me	it did not occur to me	it did not occur to me	it did not occur to me	it did not occur to me	it did not occur to me	No	No	Yeah; mild, moderate (such as malaise, headache, injection site pain, etc.)
Yes	Female	No	45	catholic	Married	complete high school	Very worried	Greater than or equal to the minimum wage (≥1025 soles)	Coast	Urban	Freedom	No	Three	does not work and does not study		2 doses of vaccines against COVID-19	Definitely yes	Definitely yes	moderately concerned	More or less the same	More or less the same	More or less the same	More or less the same	Least likely	No	it did not occur to me	it did not occur to me	it did not occur to me	it did not occur to me	it did not occur to me	it did not occur to me	it did not occur to me	No	No	Yeah; mild, moderate (such as malaise, headache, injection site pain, etc.)
Yes	Male		32	catholic	Married	College, pre-university or full university	Very worried	Less than the minimum wage (<1025 soles)	Coast	Urban	Freedom	No	One	Works	Yeah	3 doses of vaccines against COVID-19	Definitely yes	Definitely yes	Very worried	Most likely	More or less the same	More or less the same	More or less the same	More or less the same	No	it did not occur to me	it did not occur to me	it did not occur to me	it did not occur to me	it did not occur to me	it did not occur to me	it did not occur to me	No	No	Yeah; mild, moderate (such as malaise, headache, injection site pain, etc.)
Yes	Male		28	catholic	Single	College, pre-university or full university	Very worried	Greater than or equal to the minimum wage (≥1025 soles)	Coast	Rural	Freedom	Yeah	None	Works	Yeah	2 doses of vaccines against COVID-19	Definitely yes	Definitely yes	moderately concerned	Most likely	Most likely	Most likely	Most likely	Least likely	No	it did not occur to me	it did not occur to me	it did not occur to me	it did not occur to me	it did not occur to me	it did not occur to me	it did not occur to me	No	No	I did not report adverse events
Yes	Female	No	39	catholic	Cohabitant	complete elementary school	Very worried	Less than the minimum wage (<1025 soles)	Mountain range	Rural	cajamarca	Yeah	One	does not work and does not study		3 doses of vaccines against COVID-19	Probably yes	Probably yes	moderately concerned	Most likely	Most likely	Most likely	Most likely	Most likely	No	it did not occur to me	it did not occur to me	it did not occur to me	it did not occur to me	it did not occur to me	it did not occur to me	it did not occur to me	No	No	Yeah; mild, moderate (such as malaise, headache, injection site pain, etc.)
Yes	Male		30	catholic	Cohabitant	College, pre-university or full university	not at all worried	Greater than or equal to the minimum wage (≥1025 soles)	Mountain range	Urban	Freedom	No	Three	does not work and does not study		3 doses of vaccines against COVID-19	Probably yes	Probably yes	little worried	More or less the same	More or less the same	More or less the same	More or less the same	More or less the same	No	it did not occur to me	it did not occur to me	it did not occur to me	it did not occur to me	it did not occur to me	it did not occur to me	it did not occur to me	No	No	Yeah; mild, moderate (such as malaise, headache, injection site pain, etc.)
Yes	Male		24	atheist or agnostic	Single	College, pre-university or full university	somewhat worried	Greater than or equal to the minimum wage (≥1025 soles)	Coast	Urban	Lambayeque	No	None	Work and study	No	3 doses of vaccines against COVID-19	Definitely yes	Definitely yes	moderately concerned	More or less the same	Most likely	Most likely	Most likely	More or less the same	No	it did not occur to me	Happened to me a little or part of the time	Happened to me a little or part of the time	Happened to me a little or part of the time	Happened to me a little or part of the time	it did not occur to me	it did not occur to me	No	Yeah	I did not report adverse events
Yes	Female	No	37	catholic	Married	College, pre-university or full university	somewhat worried	Greater than or equal to the minimum wage (≥1025 soles)	Mountain range	Urban	Junin	Yeah	Three	Works	No	3 doses of vaccines against COVID-19	Probably yes	Probably yes	moderately concerned	Most likely	Most likely	Most likely	Most likely	Least likely	No	it did not occur to me	it did not occur to me	it did not occur to me	it did not occur to me	it did not occur to me	it did not occur to me	it did not occur to me	No	No	Yeah; mild, moderate (such as malaise, headache, injection site pain, etc.)
Yes	Female	No	21	catholic	Single	complete high school	not very worried	Less than the minimum wage (<1025 soles)	Coast	Urban	Lambayeque	No	None	study	Yeah	3 doses of vaccines against COVID-19	Probably not	Probably yes	Very worried	Least likely	More or less the same	More or less the same	More or less the same	Least likely	No	it did not occur to me	it did not occur to me	Happened to me a little or part of the time	Happened to me a little or part of the time	it did not occur to me	it did not occur to me	it did not occur to me	No	No	Yeah; mild, moderate (such as malaise, headache, injection site pain, etc.)
Yes	Male		43	catholic	Cohabitant	complete high school	Very worried	Greater than or equal to the minimum wage (≥1025 soles)	Mountain range	Urban	Junin	No	Three	Works	Yeah	3 doses of vaccines against COVID-19	Probably yes	Probably not	Very worried	Most likely	More or less the same	More or less the same	More or less the same	Least likely	No	it did not occur to me	it did not occur to me	Happened to me a little or part of the time	Happened to me a little or part of the time	it did not occur to me	it did not occur to me	it did not occur to me	No	No	Yeah; mild, moderate (such as malaise, headache, injection site pain, etc.)
Yes	Female	No	22	catholic	Single	complete high school	somewhat worried	Greater than or equal to the minimum wage (≥1025 soles)	Coast	Urban	Lima (department)	Yeah	None	Work and study	No	3 doses of vaccines against COVID-19	Definitely yes	Probably yes	little worried	More or less the same	More or less the same	More or less the same	More or less the same	More or less the same	No	Happened to me a little or part of the time	Happened to me a little or part of the time	Happened to me a little or part of the time	Happened to me a little or part of the time	Happened to me a little or part of the time	Happened to me a little or part of the time	Happened to me a little or part of the time	No	No	Yeah; mild, moderate (such as malaise, headache, injection site pain, etc.)
Yes	Male		26	other religion	Single	College, pre-university or full university	not very worried	Less than the minimum wage (<1025 soles)	Mountain range	Urban	Junin	No	None	Work and study	Yeah	3 doses of vaccines against COVID-19	Definitely yes	Definitely yes	Very worried	Most likely	Most likely	Most likely	Most likely	Most likely	Yeah	it did not occur to me	Happened to me a little or part of the time	Happened to me a little or part of the time	it did not occur to me	it did not occur to me	Happened to me quite a lot or for a good part of the time	Happened to me a little or part of the time	Yeah	Yeah	Yeah; mild, moderate (such as malaise, headache, injection site pain, etc.)
Yes	Male		21	catholic	Single	complete high school	somewhat worried	Less than the minimum wage (<1025 soles)	Coast	Urban	Metropolitan Lima	No	None	study	No	3 doses of vaccines against COVID-19	Probably yes	Probably yes	moderately concerned	More or less the same	Most likely	Most likely	More or less the same	Least likely	Yeah	Happened to me a little or part of the time	it did not occur to me	Happened to me a little or part of the time	Happened to me a little or part of the time	it did not occur to me	it did not occur to me	it did not occur to me	No	Yeah	Yeah; mild, moderate (such as malaise, headache, injection site pain, etc.)
Yes	Female	No	19	catholic	Single	complete high school	not very worried	Greater than or equal to the minimum wage (≥1025 soles)	Coast	Urban	Lambayeque	Yeah	None	study	Yeah	3 doses of vaccines against COVID-19	Definitely yes	Definitely yes	little worried	Most likely	Most likely	Most likely	Most likely	Least likely	Yeah	Happened to me a little or part of the time	it did not occur to me	Happened to me a lot or most of the time	Happened to me a lot or most of the time	Happened to me a lot or most of the time	Happened to me quite a lot or for a good part of the time	Happened to me a little or part of the time	No	No	Yeah; mild, moderate (such as malaise, headache, injection site pain, etc.)
Yes	Male		24	catholic	Single	College, pre-university or full university	somewhat worried	Greater than or equal to the minimum wage (≥1025 soles)	Coast	Urban	Lambayeque	No	None	study	No	3 doses of vaccines against COVID-19	Definitely yes	Definitely yes	moderately concerned	Most likely	Most likely	Most likely	Most likely	Most likely	No	it did not occur to me	it did not occur to me	it did not occur to me	it did not occur to me	it did not occur to me	it did not occur to me	it did not occur to me	No	No	Yeah; mild, moderate (such as malaise, headache, injection site pain, etc.)
Yes	Male		24	catholic	Single	College, pre-university or full university	not very worried	Greater than or equal to the minimum wage (≥1025 soles)	Coast	Urban	Lambayeque	No	None	Work and study	No	3 doses of vaccines against COVID-19	Probably yes	Probably yes	little worried	More or less the same	Most likely	More or less the same	More or less the same	More or less the same	No	Happened to me a little or part of the time	Happened to me a little or part of the time	Happened to me a little or part of the time	Happened to me a little or part of the time	Happened to me a little or part of the time	it did not occur to me	it did not occur to me	No	No	I did not report adverse events
Yes	Female	No	26	evangelical	Single	complete university graduate	not at all worried	Greater than or equal to the minimum wage (≥1025 soles)	Coast	Urban	Metropolitan Lima	No	None	Work and study	Yeah	3 doses of vaccines against COVID-19	Definitely yes	Probably yes	nothing worried	More or less the same	More or less the same	More or less the same	More or less the same	Least likely	No	Happened to me a little or part of the time	Happened to me a little or part of the time	Happened to me a little or part of the time	Happened to me a little or part of the time	Happened to me a little or part of the time	Happened to me a little or part of the time	Happened to me a little or part of the time	No	No	Yeah; mild, moderate (such as malaise, headache, injection site pain, etc.)
Yes	Male		22	atheist or agnostic	Single	College, pre-university or full university	somewhat worried	Greater than or equal to the minimum wage (≥1025 soles)	Coast	Urban	Lambayeque	No	None	Works	No	2 doses of vaccines against COVID-19	Probably not	Probably yes	little worried	More or less the same	More or less the same	More or less the same	More or less the same	More or less the same	No	it did not occur to me	it did not occur to me	it did not occur to me	it did not occur to me	it did not occur to me	it did not occur to me	it did not occur to me	No	Yeah	I did not report adverse events
Yes	Male		26	catholic	Cohabitant	complete university graduate	somewhat worried	Greater than or equal to the minimum wage (≥1025 soles)	Coast	Urban	Metropolitan Lima	No	None	Works	No	3 doses of vaccines against COVID-19	Definitely yes	Definitely yes	moderately concerned	More or less the same	Most likely	Most likely	Most likely	More or less the same	No	it did not occur to me	it did not occur to me	it did not occur to me	it did not occur to me	it did not occur to me	it did not occur to me	it did not occur to me	No	Yeah	Yeah; mild, moderate (such as malaise, headache, injection site pain, etc.)
Yes	Female	No	53	catholic	Widower	complete high school	Very worried	Less than the minimum wage (<1025 soles)	Jungle	Urban	San Martin	Yeah	More than three	Works	No	4 doses of vaccines against COVID-19		Definitely yes	nothing worried						No	it did not occur to me	it did not occur to me	it did not occur to me	it did not occur to me	it did not occur to me	it did not occur to me	it did not occur to me	No	No	Yeah; mild, moderate (such as malaise, headache, injection site pain, etc.)
Yes	Female	No	36	catholic	Cohabitant	complete high school	Very worried	Less than the minimum wage (<1025 soles)	Jungle	Urban	San Martin	Yeah	Two	Works	Yeah	3 doses of vaccines against COVID-19	Definitely yes	Probably yes	Very worried	Most likely	Most likely	Most likely	Most likely	Most likely	No	it did not occur to me	it did not occur to me	it did not occur to me	it did not occur to me	it did not occur to me	it did not occur to me	it did not occur to me	No	No	Yeah; mild, moderate (such as malaise, headache, injection site pain, etc.)
Yes	Male		23	catholic	Single	College, pre-university or full university	not very worried	Greater than or equal to the minimum wage (≥1025 soles)	Jungle	Urban	San Martin	No	None	Works	No	3 doses of vaccines against COVID-19	Definitely yes	Definitely yes	little worried	Most likely	Most likely	Most likely	Most likely	More or less the same	No	it did not occur to me	it did not occur to me	it did not occur to me	it did not occur to me	it did not occur to me	it did not occur to me	it did not occur to me	No	No	Yeah; mild, moderate (such as malaise, headache, injection site pain, etc.)
Yes	Female	No	21	catholic	Single	College, pre-university or full university	not very worried	Greater than or equal to the minimum wage (≥1025 soles)	Jungle	Urban	San Martin	No	None	study	Yeah	3 doses of vaccines against COVID-19	Definitely yes	Probably yes	little worried	More or less the same	More or less the same	Most likely	Most likely	Least likely	No	Happened to me quite a lot or for a good part of the time	it did not occur to me	Happened to me a little or part of the time	Happened to me a little or part of the time	Happened to me a little or part of the time	Happened to me a little or part of the time	Happened to me a little or part of the time	No	Yeah	I did not report adverse events
Yes	Male		22	catholic	Single	complete university graduate	Very worried	Greater than or equal to the minimum wage (≥1025 soles)	Jungle	Rural	San Martin	No	Two	study	Yeah	4 doses of vaccines against COVID-19		Definitely yes	Very worried						No	it did not occur to me	it did not occur to me	it did not occur to me	it did not occur to me	Happened to me a little or part of the time	Happened to me a little or part of the time	Happened to me a little or part of the time	No	No	Yeah; severely (allergic reaction or requiring hospitalization)
Yes	Male		23	catholic	Single	College, pre-university or full university	somewhat worried	Greater than or equal to the minimum wage (≥1025 soles)	Coast	Urban	Lima (department)	No	None	Works	No	3 doses of vaccines against COVID-19	Definitely yes	Probably yes	moderately concerned	More or less the same	More or less the same	More or less the same	More or less the same	More or less the same	No	it did not occur to me	it did not occur to me	Happened to me a little or part of the time	Happened to me a little or part of the time	Happened to me a little or part of the time	Happened to me a little or part of the time	Happened to me a little or part of the time	No	Yeah	Yeah; mild, moderate (such as malaise, headache, injection site pain, etc.)
Yes	Male		21	catholic	Single	complete high school	not at all worried	Greater than or equal to the minimum wage (≥1025 soles)	Coast	Urban	Metropolitan Lima	No	None	study	No	3 doses of vaccines against COVID-19	Definitely yes	Definitely yes	little worried	Most likely	Most likely	Most likely	Most likely	Most likely	No	it did not occur to me	Happened to me a little or part of the time	it did not occur to me	Happened to me a little or part of the time	Happened to me a little or part of the time	it did not occur to me	it did not occur to me	No	No	Yeah; mild, moderate (such as malaise, headache, injection site pain, etc.)
Yes	Male		25	evangelical	Single	College, pre-university or full university	somewhat worried	Greater than or equal to the minimum wage (≥1025 soles)	Jungle	Rural	San Martin	No	None	Works	Yeah	3 doses of vaccines against COVID-19	Definitely yes	Definitely yes	nothing worried	Most likely	Most likely	Most likely	Most likely	Most likely	No	Happened to me a little or part of the time	Happened to me quite a lot or for a good part of the time	Happened to me quite a lot or for a good part of the time	Happened to me a little or part of the time	Happened to me a little or part of the time	it did not occur to me	it did not occur to me	No	No	I did not report adverse events
Yes	Male		23	catholic	Single	College, pre-university or full university	not very worried	Greater than or equal to the minimum wage (≥1025 soles)	Coast	Urban	Metropolitan Lima	No	None	Work and study	No	3 doses of vaccines against COVID-19	Definitely yes	Probably yes	little worried	More or less the same	More or less the same	More or less the same	More or less the same	More or less the same	Yeah	it did not occur to me	it did not occur to me	it did not occur to me	it did not occur to me	it did not occur to me	it did not occur to me	it did not occur to me	No	No	Yeah; mild, moderate (such as malaise, headache, injection site pain, etc.)
Yes	Female	No	22	other religion	Single	complete high school	not at all worried	Less than the minimum wage (<1025 soles)	Coast	Urban	Metropolitan Lima	No	None	study	No	3 doses of vaccines against COVID-19	Probably yes	Probably yes	little worried	More or less the same	More or less the same	Most likely	More or less the same	Least likely	No	Happened to me a little or part of the time	Happened to me quite a lot or for a good part of the time	Happened to me a little or part of the time	Happened to me a lot or most of the time	Happened to me a little or part of the time	Happened to me quite a lot or for a good part of the time	it did not occur to me	No	No	Yeah; mild, moderate (such as malaise, headache, injection site pain, etc.)
Yes	Male		21	other religion	Single	complete high school	somewhat worried	Greater than or equal to the minimum wage (≥1025 soles)	Jungle	Urban	San Martin	No	None	study	Yeah	3 doses of vaccines against COVID-19	Definitely yes	Definitely yes	moderately concerned	Most likely	Most likely	Most likely	Most likely	Most likely	Yeah	Happened to me a little or part of the time	Happened to me a little or part of the time	Happened to me a little or part of the time	Happened to me a little or part of the time	Happened to me a little or part of the time	Happened to me a little or part of the time	Happened to me a little or part of the time	No	No	Yeah; mild, moderate (such as malaise, headache, injection site pain, etc.)
Yes	Male		23	catholic	Single	College, pre-university or full university	Very worried	Less than the minimum wage (<1025 soles)	Jungle	Rural	San Martin	Yeah	None	Work and study	Yeah	3 doses of vaccines against COVID-19	Definitely yes	Probably yes	moderately concerned	More or less the same	More or less the same	Most likely	More or less the same	Least likely	No	Happened to me quite a lot or for a good part of the time	Happened to me a lot or most of the time	Happened to me quite a lot or for a good part of the time	Happened to me a lot or most of the time	Happened to me a lot or most of the time	Happened to me a lot or most of the time	Happened to me a lot or most of the time	No	Yeah	Yeah; mild, moderate (such as malaise, headache, injection site pain, etc.)
Yes	Female	No	19	catholic	Single	complete high school	not very worried	Greater than or equal to the minimum wage (≥1025 soles)	Jungle	Urban	San Martin	No	None	study	No	3 doses of vaccines against COVID-19	Definitely yes	Probably yes	moderately concerned	Most likely	Most likely	Most likely	Most likely	Least likely	No	it did not occur to me	it did not occur to me	it did not occur to me	Happened to me a little or part of the time	Happened to me a little or part of the time	it did not occur to me	it did not occur to me	No	Yeah	Yeah; mild, moderate (such as malaise, headache, injection site pain, etc.)
Yes	Male		77	catholic	Widower	College, pre-university or full university	not at all worried	Less than the minimum wage (<1025 soles)	Coast	Urban	Lambayeque	No	More than three	does not work and does not study		4 doses of vaccines against COVID-19	Probably not	Definitely yes	nothing worried	Least likely	Most likely	Most likely	Most likely	Least likely	No	Happened to me quite a lot or for a good part of the time	it did not occur to me	it did not occur to me	Happened to me a little or part of the time	it did not occur to me	it did not occur to me	it did not occur to me	No	No	I did not report adverse events
Yes	Female	No	75	catholic	Divorced	College, pre-university or full university	not at all worried	Greater than or equal to the minimum wage (≥1025 soles)	Coast	Urban	Lambayeque	No	Three	does not work and does not study			Definitely yes	Definitely yes	nothing worried	More or less the same	Most likely	Most likely	Most likely	Least likely	No	Happened to me a lot or most of the time	it did not occur to me	it did not occur to me	it did not occur to me	Happened to me a little or part of the time	it did not occur to me	it did not occur to me	No	No	I did not report adverse events
Yes	Male		21	catholic	Single	College, pre-university or full university	not very worried	Greater than or equal to the minimum wage (≥1025 soles)	Coast	Urban	Freedom	No	None	study	Yeah	3 doses of vaccines against COVID-19	Definitely yes	Definitely yes	little worried	Most likely	Most likely	Most likely	Most likely	Most likely	No	it did not occur to me	it did not occur to me	it did not occur to me	it did not occur to me	it did not occur to me	it did not occur to me	it did not occur to me	Yeah	No	I did not report adverse events
Yes	Female	No	55	catholic	Married	College, pre-university or full university	not very worried	Greater than or equal to the minimum wage (≥1025 soles)	Coast	Urban	Lambayeque	No	More than three	Works	No	3 doses of vaccines against COVID-19	Probably not	Probably not	moderately concerned	Least likely	More or less the same	More or less the same	More or less the same	Least likely	No	it did not occur to me	Happened to me a little or part of the time	it did not occur to me	it did not occur to me	it did not occur to me	it did not occur to me	it did not occur to me	No	No	Yeah; mild, moderate (such as malaise, headache, injection site pain, etc.)
Yes	Male		21	catholic	Single	complete high school	not very worried	Greater than or equal to the minimum wage (≥1025 soles)	Coast	Urban	Lima (department)	No	None	Work and study	Yeah	3 doses of vaccines against COVID-19	Definitely yes	Definitely yes	nothing worried	Most likely	Most likely	Most likely	Most likely	Most likely	No	it did not occur to me	it did not occur to me	it did not occur to me	it did not occur to me	it did not occur to me	it did not occur to me	it did not occur to me	No	No	I did not report adverse events
Yes	Female	No	46	catholic	Cohabitant	complete high school	not very worried	Greater than or equal to the minimum wage (≥1025 soles)	Mountain range	Urban	Pasco	Yeah	More than three	Works	No	3 doses of vaccines against COVID-19	Probably yes	Probably yes	moderately concerned	More or less the same	Most likely	More or less the same	More or less the same	Least likely	No	Happened to me a little or part of the time	it did not occur to me	Happened to me a little or part of the time	Happened to me a little or part of the time	Happened to me a little or part of the time	Happened to me a little or part of the time	Happened to me a little or part of the time	No	No	Yeah; mild, moderate (such as malaise, headache, injection site pain, etc.)
Yes	Female	No	21	catholic	Single	College, pre-university or full university	not at all worried	Less than the minimum wage (<1025 soles)	Mountain range	Urban	Pasco	Yeah	None	study	Yeah	3 doses of vaccines against COVID-19	Probably not	Probably not	moderately concerned	More or less the same	More or less the same	More or less the same	Most likely	Least likely	No	Happened to me a lot or most of the time	Happened to me a little or part of the time	Happened to me quite a lot or for a good part of the time	Happened to me quite a lot or for a good part of the time	Happened to me a lot or most of the time	Happened to me quite a lot or for a good part of the time	Happened to me a lot or most of the time	No	No	Yeah; mild, moderate (such as malaise, headache, injection site pain, etc.)
Yes	Female	No	55	catholic	Single	complete university graduate	not very worried	Greater than or equal to the minimum wage (≥1025 soles)	Coast	Urban	piura	No	None	Work and study	Yeah	4 doses of vaccines against COVID-19		Probably yes	moderately concerned						No	it did not occur to me	it did not occur to me	it did not occur to me	it did not occur to me	it did not occur to me	it did not occur to me	it did not occur to me	No	No	Yeah; mild, moderate (such as malaise, headache, injection site pain, etc.)
Yes	Female	No	55	catholic	Married	College, pre-university or full university	not at all worried	Greater than or equal to the minimum wage (≥1025 soles)	Coast	Urban	Lambayeque	No	Three	Works	Yeah	3 doses of vaccines against COVID-19	Definitely not	Probably not	Very worried	Least likely	Least likely	Least likely	Least likely	Least likely	No	it did not occur to me	it did not occur to me	it did not occur to me	it did not occur to me	it did not occur to me	it did not occur to me	it did not occur to me	No	Yeah	Yeah; mild, moderate (such as malaise, headache, injection site pain, etc.)
Yes	Female	No	53	catholic	Married	College, pre-university or full university	somewhat worried	Greater than or equal to the minimum wage (≥1025 soles)	Coast	Urban	piura	No	More than three	Works	Yeah	3 doses of vaccines against COVID-19	Probably yes	Probably yes	Very worried	Least likely	More or less the same	Least likely	Least likely	Least likely	No	Happened to me a little or part of the time	Happened to me a little or part of the time	Happened to me a little or part of the time	Happened to me a little or part of the time	Happened to me a little or part of the time	it did not occur to me	Happened to me a little or part of the time	No	No	Yeah; mild, moderate (such as malaise, headache, injection site pain, etc.)
Yes	Female	No	53	catholic	Single	College, pre-university or full university	somewhat worried	Greater than or equal to the minimum wage (≥1025 soles)	Coast	Urban	Lambayeque	No	None	Works	No	4 doses of vaccines against COVID-19		Definitely yes	nothing worried						No	it did not occur to me	it did not occur to me	it did not occur to me	it did not occur to me	it did not occur to me	it did not occur to me	it did not occur to me	No	No	I did not report adverse events
Yes	Female	No	48	catholic	Married	complete university graduate	somewhat worried	Greater than or equal to the minimum wage (≥1025 soles)	Coast	Urban	piura	No	Two	Works	Yeah	3 doses of vaccines against COVID-19	Probably yes	Probably yes	moderately concerned	More or less the same	More or less the same	Most likely	More or less the same	Least likely	No	it did not occur to me	it did not occur to me	it did not occur to me	Happened to me a little or part of the time	it did not occur to me	it did not occur to me	it did not occur to me	Yeah	No	I did not report adverse events
[truncated: 312 more rows]
